# Supplementary material for: SARS-CoV-2-Induced IgG Repertoires Shape Gamma-Delta T Cell Responses: Evidence for Direct IgG-Membrane Interaction According to Disease Severity
Source: Cells. 2026 Feb 26;15(5):401. doi: 10.3390/cells15050401 (PMC12985050; doi:10.3390/cells15050401)
Supplement: Supplementary file 1 [file cells-15-00401-s001.zip › Supplementary Table S2.xlsx]

## Sheet: Planilha1
Supplementary Table S2. Comprehensive list of proteins expressed in γδ T cells, as identified from the Human Protein Atlas, that were evaluated for IgG reactivity in this study.
Uniprot ID	Acronyms	Full Name
Q06330	RBPJ	Recombination signal binding protein for immunoglobulin kappa J region
P16150	SPN	Sialophorin
O43293	DAPK3	Death associated protein kinase 3
Q9H8M2	BRD9	Bromodomain containing 9
Q9BWU0	SLC4A1AP	Solute carrier family 4 member 1 adaptor protein
P42892	ECE1	Endothelin converting enzyme 1
Q9NWQ8	PAG1	Phosphoprotein membrane anchor with glycosphingolipid microdomains 1
P54727	RAD23B	RAD23 homolog B, nucleotide excision repair protein
Q8IZP0	ABI1	Abl interactor 1
P53611	RABGGTB	Rab geranylgeranyltransferase subunit beta
Q8N0X2	SPAG16	Sperm associated antigen 16
Q9HC38	GLOD4	Glyoxalase domain containing 4
O43504	LAMTOR5	Late endosomal/lysosomal adaptor, MAPK and MTOR activator 5
Q92982	NINJ1	Ninjurin 1
Q9NXG2	THUMPD1	THUMP domain containing 1
Q7KZ85	SUPT6H	SPT6 homolog, histone chaperone and transcription elongation factor
Q8IZE3	SCYL3	SCY1 like pseudokinase 3
Q99457	NAP1L3	Nucleosome assembly protein 1 like 3
O43561	LAT	Linker for activation of T cells
P20810	CAST	Calpastatin
Q9UKY7	CDV3	CDV3 homolog
Q16222	UAP1	UDP-N-acetylglucosamine pyrophosphorylase 1
Q49MG5	MAP9	Microtubule associated protein 9
Q9Y6Q9	NCOA3	Nuclear receptor coactivator 3
Q96EK7	FAM120B	Family with sequence similarity 120B
P17980	PSMC3	Proteasome 26S subunit, ATPase 3
Q5JSP0	FGD3	FYVE, RhoGEF and PH domain containing 3
Q08999	RBL2	RB transcriptional corepressor like 2
P26572	MGAT1	Alpha-1,3-mannosyl-glycoprotein 2-beta-N-acetylglucosaminyltransferase
Q92508	PIEZO1	Piezo type mechanosensitive ion channel component 1
Q13492	PICALM	Phosphatidylinositol binding clathrin assembly protein
Q02078	MEF2A	Myocyte enhancer factor 2A
P54252	ATXN3	Ataxin 3
Q9Y294	ASF1A	Anti-silencing function 1A histone chaperone
Q9Y6I9	TEX264	Testis expressed 264, ER-phagy receptor
Q9BXP5	SRRT	Serrate, RNA effector molecule
P10768	ESD	Esterase D
Q13144	EIF2B5	Eukaryotic translation initiation factor 2B subunit epsilon
P62070	RRAS2	RAS related 2
Q9NX76	CMTM6	CKLF like MARVEL transmembrane domain containing 6
Q16204	CCDC6	Coiled-coil domain containing 6
Q8NDC0	MAPK1IP1L	Mitogen-activated protein kinase 1 interacting protein 1 like
P78318	IGBP1	Immunoglobulin binding protein 1
P78356	PIP4K2B	Phosphatidylinositol-5-phosphate 4-kinase type 2 beta
P10644	PRKAR1A	Protein kinase cAMP-dependent type I regulatory subunit alpha
Q01826	SATB1	SATB homeobox 1
Q9Y5B0	CTDP1	CTD phosphatase subunit 1
P00558	PGK1	Phosphoglycerate kinase 1
Q9H4X1	RGCC	Regulator of cell cycle
P49407	ARRB1	Arrestin beta 1
Q99704	DOK1	Docking protein 1
Q13164	MAPK7	Mitogen-activated protein kinase 7
Q9NSK0	KLC4	Kinesin light chain 4
Q9UN19	DAPP1	Dual adaptor of phosphotyrosine and 3-phosphoinositides 1
Q6WKZ4	RAB11FIP1	RAB11 family interacting protein 1
Q96C86	DCPS	Decapping enzyme, scavenger
Q8NFL0	B3GNT7	UDP-GlcNAc:betaGal beta-1,3-N-acetylglucosaminyltransferase 7
Q99961	SH3GL1	SH3 domain containing GRB2 like 1, endophilin A2
O75807	PPP1R15A	Protein phosphatase 1 regulatory subunit 15A
Q9NWZ3	IRAK4	Interleukin 1 receptor associated kinase 4
P52209	PGD	Phosphogluconate dehydrogenase
Q5JSZ5	PRRC2B	Proline rich coiled-coil 2B
Q9HAB8	PPCS	Phosphopantothenoylcysteine synthetase
Q92922	SMARCC1	SWI/SNF related, matrix associated, actin dependent regulator of chromatin subfamily c member 1
Q96ES7	SGF29	SAGA complex associated factor 29
Q9BRQ5	ORAI3	ORAI calcium release-activated calcium modulator 3
P14317	HCLS1	Hematopoietic cell-specific Lyn substrate 1
Q15102	PAFAH1B3	Platelet activating factor acetylhydrolase 1b catalytic subunit 3
P04406	GAPDH	Glyceraldehyde-3-phosphate dehydrogenase
O43556	SGCE	Sarcoglycan epsilon
P46060	RANGAP1	Ran GTPase activating protein 1
P84095	RHOG	Ras homolog family member G
Q12974	PTP4A2	Protein tyrosine phosphatase 4A2
Q9Y6A5	TACC3	Transforming acidic coiled-coil containing protein 3
Q16566	CAMK4	Calcium/calmodulin dependent protein kinase IV
P15559	NQO1	NAD(P)H quinone dehydrogenase 1
O43715	TRIAP1	TP53 regulated inhibitor of apoptosis 1
P32121	ARRB2	Arrestin beta 2
P81877	SSBP2	Single stranded DNA binding protein 2
O15165	LDLRAD4	Low density lipoprotein receptor class A domain containing 4
Q9NR45	NANS	N-acetylneuraminate synthase
O95562	SFT2D2	SFT2 domain containing 2
P50395	GDI2	GDP dissociation inhibitor 2
O75410	TACC1	Transforming acidic coiled-coil containing protein 1
P27816	MAP4	Microtubule associated protein 4
O75063	FAM20B	FAM20B glycosaminoglycan xylosylkinase
Q9NPJ3	ACOT13	Acyl-CoA thioesterase 13
Q96F10	SAT2	Spermidine/spermine N1-acetyltransferase family member 2
P31321	PRKAR1B	Protein kinase cAMP-dependent type I regulatory subunit beta
P17181	IFNAR1	Interferon alpha and beta receptor subunit 1
Q9UKA8	RCAN3	RCAN family member 3
Q9NZ52	GGA3	Golgi associated, gamma adaptin ear containing, ARF binding protein 3
P04424	ASL	Argininosuccinate lyase
Q7L3B6	CDC37L1	Cell division cycle 37 like 1, HSP90 cochaperone
P47813	EIF1AX	Eukaryotic translation initiation factor 1A X-linked
Q96S82	UBL7	Ubiquitin like 7
P57768	SNX16	Sorting nexin 16
A2RU67	FAM234B	Family with sequence similarity 234 member B
Q96G74	OTUD5	OTU deubiquitinase 5
Q13371	PDCL	Phosducin like
Q13596	SNX1	Sorting nexin 1
O43399	TPD52L2	TPD52 like 2
Q07108	CD69	CD69 molecule
Q6ZUJ8	PIK3AP1	Phosphoinositide-3-kinase adaptor protein 1
Q02833	RASSF7	Ras association domain family member 7
P42857	NSG1	Neuronal vesicle trafficking associated 1
Q5FWE3	PRRT3	Proline rich transmembrane protein 3
Q99536	VAT1	Vesicle amine transport 1
Q96DN0	ERP27	Endoplasmic reticulum protein 27
P19623	SRM	Spermidine synthase
Q9NW61	PLEKHJ1	Pleckstrin homology domain containing J1
O14526	FCHO1	FCH and mu domain containing endocytic adaptor 1
Q96KP4	CNDP2	Carnosine dipeptidase 2
Q9NUJ3	TCP11L1	T-complex 11 like 1
P32321	DCTD	DCMP deaminase
Q02742	GCNT1	Glucosaminyl (N-acetyl) transferase 1
Q9NUV9	GIMAP4	GTPase, IMAP family member 4
P31948	STIP1	Stress induced phosphoprotein 1
P54709	ATP1B3	ATPase Na+/K+ transporting subunit beta 3
O43805	SSNA1	SS nuclear autoantigen 1
Q9BSQ5	CCM2	CCM2 scaffold protein
Q13952	NFYC	Nuclear transcription factor Y subunit gamma
Q9UJU6	DBNL	Drebrin like
P24723	PRKCH	Protein kinase C eta
O00308	WWP2	WW domain containing E3 ubiquitin protein ligase 2
Q9H871	RMND5A	Required for meiotic nuclear division 5 homolog A
Q9NS23	RASSF1	Ras association domain family member 1
Q6S5H5	POTEG	POTE ankyrin domain family member G
Q6NXE6	ARMC6	Armadillo repeat containing 6
P48643	CCT5	Chaperonin containing TCP1 subunit 5
P37837	TALDO1	Transaldolase 1
Q96AE4	FUBP1	Far upstream element binding protein 1
Q99689	FEZ1	Fasciculation and elongation protein zeta 1
Q9H446	RWDD1	RWD domain containing 1
Q13241	KLRD1	Killer cell lectin like receptor D1
P61088	UBE2N	Ubiquitin conjugating enzyme E2 N
Q99571	P2RX4	Purinergic receptor P2X 4
O94855	SEC24D	SEC24 homolog D, COPII coat complex component
Q13485	SMAD4	SMAD family member 4
Q969X2	ST6GALNAC6	ST6 N-acetylgalactosaminide alpha-2,6-sialyltransferase 6
Q9Y2Z0	SUGT1	SGT1 homolog, MIS12 kinetochore complex assembly cochaperone
P49189	ALDH9A1	Aldehyde dehydrogenase 9 family member A1
P00491	PNP	Purine nucleoside phosphorylase
P07195	LDHB	Lactate dehydrogenase B
P63000	RAC1	Rac family small GTPase 1
Q9UBW5	BIN2	Bridging integrator 2
Q03013	GSTM4	Glutathione S-transferase mu 4
Q9NRY5	FAM114A2	Family with sequence similarity 114 member A2
Q96BZ4	PLD4	Phospholipase D family member 4
Q9Y617	PSAT1	Phosphoserine aminotransferase 1
Q96M83	CCDC7	Coiled-coil domain containing 7
Q11130	FUT7	Fucosyltransferase 7
P50053	KHK	Ketohexokinase
O75475	PSIP1	PC4 and SFRS1 interacting protein 1
Q92917	GPKOW	G-patch domain and KOW motifs
P28482	MAPK1	Mitogen-activated protein kinase 1
Q9BU79	TMEM243	Transmembrane protein 243
Q9H0X4	FAM234A	Family with sequence similarity 234 member A
Q93096	PTP4A1	Protein tyrosine phosphatase 4A1
P25325	MPST	Mercaptopyruvate sulfurtransferase
P50402	EMD	Emerin
Q13151	HNRNPA0	Heterogeneous nuclear ribonucleoprotein A0
Q96T60	PNKP	Polynucleotide kinase 3'-phosphatase
P51157	RAB28	RAB28, member RAS oncogene family
Q8TBX8	PIP4K2C	Phosphatidylinositol-5-phosphate 4-kinase type 2 gamma
Q9NYB9	ABI2	Abl interactor 2
O14964	HGS	Hepatocyte growth factor-regulated tyrosine kinase substrate
O95379	TNFAIP8	TNF alpha induced protein 8
Q96JL9	ZNF333	Zinc finger protein 333
Q9H977	WDR54	WD repeat domain 54
P40222	TXLNA	Taxilin alpha
O76003	GLRX3	Glutaredoxin 3
P06703	S100A6	S100 calcium binding protein A6
Q9UKI8	TLK1	Tousled like kinase 1
O95989	NUDT3	Nudix hydrolase 3
Q14814	MEF2D	Myocyte enhancer factor 2D
Q9BVX2	TMEM106C	Transmembrane protein 106C
Q9UKM9	RALY	RALY heterogeneous nuclear ribonucleoprotein
P07900	HSP90AA1	Heat shock protein 90 alpha family class A member 1
P23588	EIF4B	Eukaryotic translation initiation factor 4B
Q9NUM4	TMEM106B	Transmembrane protein 106B
P63010	AP2B1	Adaptor related protein complex 2 subunit beta 1
Q96GX9	APIP	APAF1 interacting protein
P02792	FTL	Ferritin light chain
O43586	PSTPIP1	Proline-serine-threonine phosphatase interacting protein 1
Q9BUT1	BDH2	3-hydroxybutyrate dehydrogenase 2
O43264	ZW10	Zw10 kinetochore protein
P14151	SELL	Selectin L
Q96EM0	L3HYPDH	Trans-L-3-hydroxyproline dehydratase
P30305	CDC25B	Cell division cycle 25B
Q49A88	CCDC14	Coiled-coil domain containing 14
P58004	SESN2	Sestrin 2
Q15181	PPA1	Inorganic pyrophosphatase 1
Q8N6G5	CSGALNACT2	Chondroitin sulfate N-acetylgalactosaminyltransferase 2
Q6FI81	CIAPIN1	Cytokine induced apoptosis inhibitor 1
Q13342	SP140	SP140 nuclear body protein
O00165	HAX1	HCLS1 associated protein X-1
Q13428	TCOF1	Treacle ribosome biogenesis factor 1
Q9BQ15	NABP2	Nucleic acid binding protein 2
Q15942	ZYX	Zyxin
Q9HBE5	IL21R	Interleukin 21 receptor
Q04941	PLP2	Proteolipid protein 2
Q9BTY2	FUCA2	Alpha-L-fucosidase 2
O43175	PHGDH	Phosphoglycerate dehydrogenase
O75113	N4BP1	NEDD4 binding protein 1
Q86V48	LUZP1	Leucine zipper protein 1
Q96MG8	PCMTD1	Protein-L-isoaspartate (D-aspartate) O-methyltransferase domain containing 1
Q7Z4W1	DCXR	Dicarbonyl and L-xylulose reductase
Q9ULW6	NAP1L2	Nucleosome assembly protein 1 like 2
Q9BWW4	SSBP3	Single stranded DNA binding protein 3
Q06323	PSME1	Proteasome activator subunit 1
P63208	SKP1	S-phase kinase associated protein 1
Q96EV8	DTNBP1	Dystrobrevin binding protein 1
Q14318	FKBP8	FKBP prolyl isomerase 8
O00746	NME4	NME/NM23 nucleoside diphosphate kinase 4
Q9H0L4	CSTF2T	Cleavage stimulation factor subunit 2 tau variant
Q9NTZ6	RBM12	RNA binding motif protein 12
Q15286	RAB35	RAB35, member RAS oncogene family
Q9UNF1	MAGED2	MAGE family member D2
Q9Y312	AAR2	AAR2 splicing factor
Q6NZY4	ZCCHC8	Zinc finger CCHC-type containing 8
P52815	MRPL12	Mitochondrial ribosomal protein L12
P60953	CDC42	Cell division cycle 42
O60512	B4GALT3	Beta-1,4-galactosyltransferase 3
Q8WUH6	TMEM263	Transmembrane protein 263
E9PAV3, Q13765	NACA	Nascent polypeptide associated complex subunit alpha
P07686	HEXB	Hexosaminidase subunit beta
Q96HY7	DHTKD1	Dehydrogenase E1 and transketolase domain containing 1
Q3MII6	TBC1D25	TBC1 domain family member 25
Q15382	RHEB	Ras homolog, mTORC1 binding
P00492	HPRT1	Hypoxanthine phosphoribosyltransferase 1
O14602	EIF1AY	Eukaryotic translation initiation factor 1A Y-linked
Q8N6T3	ARFGAP1	ADP ribosylation factor GTPase activating protein 1
P60174	TPI1	Triosephosphate isomerase 1
Q49A26	GLYR1	Glyoxylate reductase 1 homolog
Q12999	TSPAN31	Tetraspanin 31
Q96EB6	SIRT1	Sirtuin 1
Q9UKM7	MAN1B1	Mannosidase alpha class 1B member 1
P18206	VCL	Vinculin
Q01658	DR1	Down-regulator of transcription 1
Q15007	WTAP	WT1 associated protein
Q9H0G5	NSRP1	Nuclear speckle splicing regulatory protein 1
Q15843	NEDD8	NEDD8 ubiquitin like modifier
Q8TE99	PXYLP1	2-phosphoxylose phosphatase 1
Q9UL46	PSME2	Proteasome activator subunit 2
Q15653	NFKBIB	NFKB inhibitor beta
Q96PP8	GBP5	Guanylate binding protein 5
Q8NHZ8	CDC26	Cell division cycle 26
P11279	LAMP1	Lysosomal associated membrane protein 1
Q53TN4	CYBRD1	Cytochrome b reductase 1
Q9NSY2	STARD5	StAR related lipid transfer domain containing 5
O60664	PLIN3	Perilipin 3
Q32MZ4	LRRFIP1	LRR binding FLII interacting protein 1
P41236	PPP1R2	Protein phosphatase 1 regulatory inhibitor subunit 2
Q96EA4	SPDL1	Spindle apparatus coiled-coil protein 1
Q7L5Y1	ENOSF1	Enolase superfamily member 1
Q16543	CDC37	Cell division cycle 37, HSP90 cochaperone
O60493	SNX3	Sorting nexin 3
Q8TB05	UBALD1	UBA like domain containing 1
P04183	TK1	Thymidine kinase 1
Q8TB22	SPATA20	Spermatogenesis associated 20
Q7Z3E2	CCDC186	Coiled-coil domain containing 186
O00560	SDCBP	Syndecan binding protein
O43759	SYNGR1	Synaptogyrin 1
P36915	GNL1	G protein nucleolar 1 (putative)
P33241	LSP1	Lymphocyte specific protein 1
Q9H400	LIME1	Lck interacting transmembrane adaptor 1
Q7Z434	MAVS	Mitochondrial antiviral signaling protein
O95202	LETM1	Leucine zipper and EF-hand containing transmembrane protein 1
Q6PJG6	BRAT1	BRCA1 associated ATM activator 1
Q9H5N1	RABEP2	Rabaptin, RAB GTPase binding effector protein 2
Q9H5F2	C11orf1	Chromosome 11 open reading frame 1
Q8NEQ5	C1orf162	Chromosome 1 open reading frame 162
Q15836	VAMP3	Vesicle associated membrane protein 3
Q9P0J7	KCMF1	Potassium channel modulatory factor 1
Q9NTX5	ECHDC1	Ethylmalonyl-CoA decarboxylase 1
Q9BV20	MRI1	Methylthioribose-1-phosphate isomerase 1
P0DMM9	SULT1A3	Sulfotransferase family 1A member 3
Q10567	AP1B1	Adaptor related protein complex 1 subunit beta 1
O60925	PFDN1	Prefoldin subunit 1
Q9NZE8	MRPL35	Mitochondrial ribosomal protein L35
O43488	AKR7A2	Aldo-keto reductase family 7 member A2
P10809	HSPD1	Heat shock protein family D (Hsp60) member 1
Q16775	HAGH	Hydroxyacylglutathione hydrolase
P15336	ATF2	Activating transcription factor 2
Q8TE02	ELP5	Elongator acetyltransferase complex subunit 5
P00451	F8	Coagulation factor VIII
O15355	PPM1G	Protein phosphatase, Mg2+/Mn2+ dependent 1G
P55036	PSMD4	Proteasome 26S subunit ubiquitin receptor, non-ATPase 4
Q96EY8	MMAB	Metabolism of cobalamin associated B
Q14699	RFTN1	Raftlin, lipid raft linker 1
P54852	EMP3	Epithelial membrane protein 3
Q9NPJ6	MED4	Mediator complex subunit 4
Q5SQN1	SNAP47	Synaptosome associated protein 47
Q96C36	PYCR2	Pyrroline-5-carboxylate reductase 2
Q96CD2	PPCDC	Phosphopantothenoylcysteine decarboxylase
P61586	RHOA	Ras homolog family member A
Q9Y5A7	NUB1	Negative regulator of ubiquitin like proteins 1
Q9UDY4	DNAJB4	DnaJ heat shock protein family (Hsp40) member B4
Q6UXV4	APOOL	Apolipoprotein O like
Q8N3Z6	ZCCHC7	Zinc finger CCHC-type containing 7
Q96EE4	CCDC126	Coiled-coil domain containing 126
Q96E93	KLRG1	Killer cell lectin like receptor G1
Q6NVY1	HIBCH	3-hydroxyisobutyryl-CoA hydrolase
Q99720	SIGMAR1	Sigma non-opioid intracellular receptor 1
Q7Z4F1	LRP10	LDL receptor related protein 10
P21854	CD72	CD72 molecule
Q96GC6	ZNF274	Zinc finger protein 274
P05162	LGALS2	Galectin 2
Q9UQ80	PA2G4	Proliferation-associated 2G4
Q9NZ09	UBAP1	Ubiquitin associated protein 1
Q9BWQ6	YIPF2	Yip1 domain family member 2
Q15691	MAPRE1	Microtubule associated protein RP/EB family member 1
Q9Y4P8	WIPI2	WD repeat domain, phosphoinositide interacting 2
P22392	NME2	NME/NM23 nucleoside diphosphate kinase 2
P30048	PRDX3	Peroxiredoxin 3
Q9BZE2	PUS3	Pseudouridine synthase 3
Q16774	GUK1	Guanylate kinase 1
P30519	HMOX2	Heme oxygenase 2
O00213	APBB1	Amyloid beta precursor protein binding family B member 1
P25786	PSMA1	Proteasome 20S subunit alpha 1
Q63HQ0	AP1AR	Adaptor related protein complex 1 associated regulatory protein
Q9Y3D7	PAM16	Presequence translocase associated motor 16
Q9H3U1	UNC45A	Unc-45 myosin chaperone A
O60268	KIAA0513	KIAA0513
Q7Z6M4	MTERF4	Mitochondrial transcription termination factor 4
Q08495	DMTN	Dematin actin binding protein
Q05209	PTPN12	Protein tyrosine phosphatase non-receptor type 12
P49903	SEPHS1	Selenophosphate synthetase 1
P18669	PGAM1	Phosphoglycerate mutase 1
Q16626	MEA1	Male-enhanced antigen 1
Q92945	KHSRP	KH-type splicing regulatory protein
Q7Z7E8	UBE2Q1	Ubiquitin conjugating enzyme E2 Q1
Q00535	CDK5	Cyclin dependent kinase 5
O95363	FARS2	Phenylalanyl-tRNA synthetase 2, mitochondrial
P09382	LGALS1	Galectin 1
Q9Y450	HBS1L	HBS1 like translational GTPase
P78417	GSTO1	Glutathione S-transferase omega 1
Q15040	JOSD1	Josephin domain containing 1
Q9Y4K4	MAP4K5	Mitogen-activated protein kinase kinase kinase kinase 5
Q01518	CAP1	Cyclase associated actin cytoskeleton regulatory protein 1
O00767	SCD	Stearoyl-CoA desaturase
Q9UBE0	SAE1	SUMO1 activating enzyme subunit 1
Q6ZVM7	TOM1L2	Target of myb1 like 2 membrane trafficking protein
P67936	TPM4	Tropomyosin 4
P16070	CD44	CD44 molecule (Indian blood group)
Q6P589	TNFAIP8L2	TNF alpha induced protein 8 like 2
O00471	EXOC5	Exocyst complex component 5
Q8TD55	PLEKHO2	Pleckstrin homology domain containing O2
Q8TDH9	BLOC1S5	Biogenesis of lysosomal organelles complex 1 subunit 5
O00330	PDHX	Pyruvate dehydrogenase complex component X
Q96G75	RMND5B	Required for meiotic nuclear division 5 homolog B
Q99490	AGAP2	ArfGAP with GTPase domain, ankyrin repeat and PH domain 2
P98082	DAB2	DAB adaptor protein 2
Q8WVN8	UBE2Q2	Ubiquitin conjugating enzyme E2 Q2
Q9UBT2	UBA2	Ubiquitin like modifier activating enzyme 2
O95197	RTN3	Reticulon 3
Q9BVN2	RUSC1	RUN and SH3 domain containing 1
O95831	AIFM1	Apoptosis inducing factor mitochondria associated 1
Q8N335	GPD1L	Glycerol-3-phosphate dehydrogenase 1 like
Q9UJ83	HACL1	2-hydroxyacyl-CoA lyase 1
O95716	RAB3D	RAB3D, member RAS oncogene family
Q9NZ63	C9orf78	Chromosome 9 open reading frame 78
Q9UHP7	CLEC2D	C-type lectin domain family 2 member D
Q6UWB1	IL27RA	Interleukin 27 receptor subunit alpha
A3KMH1	VWA8	Von Willebrand factor A domain containing 8
Q8WVL7	ANKRD49	Ankyrin repeat domain 49
Q9NUB1	ACSS1	Acyl-CoA synthetase short chain family member 1
Q9Y375	NDUFAF1	NADH:ubiquinone oxidoreductase complex assembly factor 1
Q9UPT5	EXOC7	Exocyst complex component 7
Q8NC24	RELL2	RELT like 2
Q99447	PCYT2	Phosphate cytidylyltransferase 2, ethanolamine
Q9H9Q2	COPS7B	COP9 signalosome subunit 7B
O60496	DOK2	Docking protein 2
Q96CW6	SLC7A6OS	Solute carrier family 7 member 6 opposite strand
Q99541	PLIN2	Perilipin 2
Q13098	GPS1	G protein pathway suppressor 1
Q14671	PUM1	Pumilio RNA binding family member 1
Q96CS2	HAUS1	HAUS augmin like complex subunit 1
Q02535	ID3	Inhibitor of DNA binding 3
Q96CG3	TIFA	TRAF interacting protein with forkhead associated domain
P26715	KLRC1	Killer cell lectin like receptor C1
Q9UKJ5	CHIC2	Cysteine rich hydrophobic domain 2
Q13557	CAMK2D	Calcium/calmodulin dependent protein kinase II delta
Q96C34	RUNDC1	RUN domain containing 1
Q6P3X3	TTC27	Tetratricopeptide repeat domain 27
Q9H0N5	PCBD2	Pterin-4 alpha-carbinolamine dehydratase 2
P49770	EIF2B2	Eukaryotic translation initiation factor 2B subunit beta
P32246	CCR1	C-C motif chemokine receptor 1
P67870	CSNK2B	Casein kinase 2 beta
Q9HB71	CACYBP	Calcyclin binding protein
Q8IUH3	RBM45	RNA binding motif protein 45
P47974	ZFP36L2	ZFP36 ring finger protein like 2
Q6W2J9	BCOR	BCL6 corepressor
P63104	YWHAZ	Tyrosine 3-monooxygenase/tryptophan 5-monooxygenase activation protein zeta
Q9UNF0	PACSIN2	Protein kinase C and casein kinase substrate in neurons 2
Q96L08	SUSD3	Sushi domain containing 3
Q9Y3D6	FIS1	Fission, mitochondrial 1
Q01105	SET	SET nuclear proto-oncogene
Q9BR76	CORO1B	Coronin 1B
Q96IK1	BOD1	Biorientation of chromosomes in cell division 1
Q6AI12	ANKRD40	Ankyrin repeat domain 40
Q9NZ81	PRR13	Proline rich 13
Q9UNY5	ZNF232	Zinc finger protein 232
Q9Y5Z9	UBIAD1	UbiA prenyltransferase domain containing 1
Q9NV35	NUDT15	Nudix hydrolase 15
P40855	PEX19	Peroxisomal biogenesis factor 19
Q14145	KEAP1	Kelch like ECH associated protein 1
Q9BTE6	AARSD1	Alanyl-tRNA synthetase domain containing 1
P49773	HINT1	Histidine triad nucleotide binding protein 1
Q8WWV3	RTN4IP1	Reticulon 4 interacting protein 1
O60645	EXOC3	Exocyst complex component 3
Q9BWG6	SCNM1	Sodium channel modifier 1
Q9UFF9	CNOT8	CCR4-NOT transcription complex subunit 8
P50995	ANXA11	Annexin A11
Q8NFF5	FLAD1	Flavin adenine dinucleotide synthetase 1
Q5T8D3	ACBD5	Acyl-CoA binding domain containing 5
P21926	CD9	CD9 molecule
P08567	PLEK	Pleckstrin
Q9UEE9	CFDP1	Craniofacial development protein 1
P11586	MTHFD1	Methylenetetrahydrofolate dehydrogenase, cyclohydrolase and formyltetrahydrofolate synthetase 1
O14976	GAK	Cyclin G associated kinase
Q96I25	RBM17	RNA binding motif protein 17
O14863	SLC30A4	Solute carrier family 30 member 4
Q9UNE7	STUB1	STIP1 homology and U-box containing protein 1
Q8NBX0	SCCPDH	Saccharopine dehydrogenase (putative)
Q9BRG1	VPS25	Vacuolar protein sorting 25 homolog
Q03181	PPARD	Peroxisome proliferator activated receptor delta
Q96FZ5	CMTM7	CKLF like MARVEL transmembrane domain containing 7
P32971	TNFSF8	TNF superfamily member 8
Q9UIK4	DAPK2	Death associated protein kinase 2
Q9HAS0	C17orf75	Chromosome 17 open reading frame 75
Q86XK7	VSIG1	V-set and immunoglobulin domain containing 1
Q969Q5	RAB24	RAB24, member RAS oncogene family
Q15555	MAPRE2	Microtubule associated protein RP/EB family member 2
Q99733	NAP1L4	Nucleosome assembly protein 1 like 4
Q15834	CCDC85B	Coiled-coil domain containing 85B
Q66K14	TBC1D9B	TBC1 domain family member 9B
Q9NQW7	XPNPEP1	X-prolyl aminopeptidase 1
O00267	SUPT5H	SPT5 homolog, DSIF elongation factor subunit
Q7L7V1	DHX32	DEAH-box helicase 32 (putative)
P61604	HSPE1	Heat shock protein family E (Hsp10) member 1
Q9NQ75	CASS4	Cas scaffold protein family member 4
P41182	BCL6	BCL6 transcription repressor
P28907	CD38	CD38 molecule
P27707	DCK	Deoxycytidine kinase
Q9H3S4	TPK1	Thiamin pyrophosphokinase 1
Q53EV4	LRRC23	Leucine rich repeat containing 23
Q96BJ3	AIDA	Axin interactor, dorsalization associated
Q9Y259	CHKB	Choline kinase beta
Q92624	APPBP2	Amyloid beta precursor protein binding protein 2
P36507	MAP2K2	Mitogen-activated protein kinase kinase 2
Q6UWE0	LRSAM1	Leucine rich repeat and sterile alpha motif containing 1
Q9NX18	SDHAF2	Succinate dehydrogenase complex assembly factor 2
O60499	STX10	Syntaxin 10
Q9NWB6	ARGLU1	Arginine and glutamate rich 1
Q9BT43	POLR3GL	RNA polymerase III subunit GL
P45984	MAPK9	Mitogen-activated protein kinase 9
Q6PI26	SHQ1	SHQ1, H/ACA ribonucleoprotein assembly factor
Q9H4L5	OSBPL3	Oxysterol binding protein like 3
Q99619	SPSB2	SplA/ryanodine receptor domain and SOCS box containing 2
Q5JXC2	MIIP	Migration and invasion inhibitory protein
Q15019	SEPTIN2	Septin 2
Q96RN5	MED15	Mediator complex subunit 15
Q9HC44	GPBP1L1	GC-rich promoter binding protein 1 like 1
P61457	PCBD1	Pterin-4 alpha-carbinolamine dehydratase 1
Q08AM6	VAC14	VAC14 component of PIKFYVE complex
Q9BQ24	ZFYVE21	Zinc finger FYVE-type containing 21
Q9NZ72	STMN3	Stathmin 3
Q9NX09	DDIT4	DNA damage inducible transcript 4
Q14694	USP10	Ubiquitin specific peptidase 10
Q15669	RHOH	Ras homolog family member H
Q14435	GALNT3	Polypeptide N-acetylgalactosaminyltransferase 3
P19440	GGT1	Gamma-glutamyltransferase 1
Q9UIF8	BAZ2B	Bromodomain adjacent to zinc finger domain 2B
Q9Y3L3	SH3BP1	SH3 domain binding protein 1
P49368	CCT3	Chaperonin containing TCP1 subunit 3
P51178	PLCD1	Phospholipase C delta 1
Q9Y508	RNF114	Ring finger protein 114
Q9NZG7	NINJ2	Ninjurin 2
O15382	BCAT2	Branched chain amino acid transaminase 2
P29353	SHC1	SHC adaptor protein 1
Q8N573	OXR1	Oxidation resistance 1
O15400	STX7	Syntaxin 7
Q96I23	PYURF	PIGY upstream open reading frame
P41222	PTGDS	Prostaglandin D2 synthase
O60341	KDM1A	Lysine demethylase 1A
Q9BT25	HAUS8	HAUS augmin like complex subunit 8
P11413	G6PD	Glucose-6-phosphate dehydrogenase
O75146	HIP1R	Huntingtin interacting protein 1 related
Q96BQ5	CCDC127	Coiled-coil domain containing 127
Q969T4	UBE2E3	Ubiquitin conjugating enzyme E2 E3
O60488	ACSL4	Acyl-CoA synthetase long chain family member 4
Q96HR9	REEP6	Receptor accessory protein 6
Q92791	P3H4	Prolyl 3-hydroxylase family member 4 (inactive)
Q96QF0	RAB3IP	RAB3A interacting protein
Q9NXR8	ING3	Inhibitor of growth family member 3
Q9Y2V7	COG6	Component of oligomeric golgi complex 6
Q9BQY9	DBNDD2	Dysbindin domain containing 2
Q96I15	SCLY	Selenocysteine lyase
O95674	CDS2	CDP-diacylglycerol synthase 2
Q7Z3T8	ZFYVE16	Zinc finger FYVE-type containing 16
Q96B54	ZNF428	Zinc finger protein 428
P46527	CDKN1B	Cyclin dependent kinase inhibitor 1B
Q96F63	CCDC97	Coiled-coil domain containing 97
Q9Y4P1	ATG4B	Autophagy related 4B cysteine peptidase
P56277	CMC4	C-X9-C motif containing 4
Q6UWD8	C16orf54	Chromosome 16 open reading frame 54
Q9C0C9	UBE2O	Ubiquitin conjugating enzyme E2 O
Q96NB3	ZNF830	Zinc finger protein 830
Q9H0E2	TOLLIP	Toll interacting protein
Q7Z3B4	NUP54	Nucleoporin 54
Q9UL45	BLOC1S6	Biogenesis of lysosomal organelles complex 1 subunit 6
P13598	ICAM2	Intercellular adhesion molecule 2
Q9Y2H0	DLGAP4	DLG associated protein 4
P11766	ADH5	Alcohol dehydrogenase 5 (class III), chi polypeptide
Q9UIB8	CD84	CD84 molecule
Q9Y6W5	WASF2	WASP family member 2
Q04726	TLE3	TLE family member 3, transcriptional corepressor
Q16342	PDCD2	Programmed cell death 2
P49366	DHPS	Deoxyhypusine synthase
O43852	CALU	Calumenin
Q9H074	PAIP1	Poly(A) binding protein interacting protein 1
Q7L099	RUFY3	RUN and FYVE domain containing 3
P20674	COX5A	Cytochrome c oxidase subunit 5A
Q9BVK2	ALG8	ALG8 alpha-1,3-glucosyltransferase
P82970	HMGN5	High mobility group nucleosome binding domain 5
Q9NZD8	SPG21	SPG21 abhydrolase domain containing, maspardin
Q6PIZ9	TRAT1	T cell receptor associated transmembrane adaptor 1
Q9UHD1	CHORDC1	Cysteine and histidine rich domain containing 1
Q7LDG7	RASGRP2	RAS guanyl releasing protein 2
Q9Y530	OARD1	O-acyl-ADP-ribose deacylase 1
P61020	RAB5B	RAB5B, member RAS oncogene family
P43378	PTPN9	Protein tyrosine phosphatase non-receptor type 9
P57105	SYNJ2BP	Synaptojanin 2 binding protein
O00151	PDLIM1	PDZ and LIM domain 1
Q13572	ITPK1	Inositol-tetrakisphosphate 1-kinase
P11171	EPB41	Erythrocyte membrane protein band 4.1
Q9UHJ3	SFMBT1	Scm like with four mbt domains 1
Q9NY59	SMPD3	Sphingomyelin phosphodiesterase 3
Q13126	MTAP	Methylthioadenosine phosphorylase
O94868	FCHSD2	FCH and double SH3 domains 2
P48637	GSS	Glutathione synthetase
Q14103	HNRNPD	Heterogeneous nuclear ribonucleoprotein D
Q9BXI6	TBC1D10A	TBC1 domain family member 10A
Q643R3	LPCAT4	Lysophosphatidylcholine acyltransferase 4
P18850	ATF6	Activating transcription factor 6
P30793	GCH1	GTP cyclohydrolase 1
Q96B23	C18orf25	Chromosome 18 open reading frame 25
P09622	DLD	Dihydrolipoamide dehydrogenase
Q92609	TBC1D5	TBC1 domain family member 5
Q9UH65	SWAP70	Switching B cell complex subunit SWAP70
P14927	UQCRB	Ubiquinol-cytochrome c reductase binding protein
Q92783	STAM	Signal transducing adaptor molecule
P42338	PIK3CB	Phosphatidylinositol-4,5-bisphosphate 3-kinase catalytic subunit beta
Q969E8	TSR2	TSR2 ribosome maturation factor
Q96DB9	FXYD5	FXYD domain containing ion transport regulator 5
Q96F24	NRBF2	Nuclear receptor binding factor 2
Q04900	CD164	CD164 molecule
P98153	DGCR2	DiGeorge syndrome critical region gene 2
Q9NQC3	RTN4	Reticulon 4
Q05315	CLC	Charcot-Leyden crystal galectin
Q99437	ATP6V0B	ATPase H+ transporting V0 subunit b
Q12982	BNIP2	BCL2 interacting protein 2
Q9BUR4	WRAP53	WD repeat containing antisense to TP53
Q8NBK3	SUMF1	Sulfatase modifying factor 1
Q96RU2	USP28	Ubiquitin specific peptidase 28
Q8NC51	SERBP1	SERPINE1 mRNA binding protein 1
Q53ET0	CRTC2	CREB regulated transcription coactivator 2
Q9H0Y0	ATG10	Autophagy related 10
Q7Z5L9	IRF2BP2	Interferon regulatory factor 2 binding protein 2
Q9Y2S7	POLDIP2	DNA polymerase delta interacting protein 2
P35237	SERPINB6	Serpin family B member 6
P31153	MAT2A	Methionine adenosyltransferase 2A
Q03393	PTS	6-pyruvoyltetrahydropterin synthase
Q92968	PEX13	Peroxisomal biogenesis factor 13
Q00577	PURA	Purine rich element binding protein A
O14907	TAX1BP3	Tax1 binding protein 3
O75558	STX11	Syntaxin 11
P27987	ITPKB	Inositol-trisphosphate 3-kinase B
P25963	NFKBIA	NFKB inhibitor alpha
P14324	FDPS	Farnesyl diphosphate synthase
P32970	CD70	CD70 molecule
P46108	CRK	CRK proto-oncogene, adaptor protein
P18858	LIG1	DNA ligase 1
O15533	TAPBP	TAP binding protein
Q6ZMD2	SPNS3	Sphingolipid transporter 3 (putative)
O14735	CDIPT	CDP-diacylglycerol--inositol 3-phosphatidyltransferase
O60733	PLA2G6	Phospholipase A2 group VI
Q969S2	NEIL2	Nei like DNA glycosylase 2
P36957	DLST	Dihydrolipoamide S-succinyltransferase
P17174	GOT1	Glutamic-oxaloacetic transaminase 1
P17931	LGALS3	Galectin 3
Q9UNZ2	NSFL1C	NSFL1 cofactor
Q9UNN5	FAF1	Fas associated factor 1
P49427	CDC34	Cell division cycle 34, ubiqiutin conjugating enzyme
Q9BXK5	BCL2L13	BCL2 like 13
P27918	CFP	Complement factor properdin
Q2TAA2	IAH1	Isoamyl acetate hydrolyzing esterase 1 (putative)
P31939	ATIC	5-aminoimidazole-4-carboxamide ribonucleotide formyltransferase/IMP cyclohydrolase
Q5SGD2	PPM1L	Protein phosphatase, Mg2+/Mn2+ dependent 1L
Q15051	IQCB1	IQ motif containing B1
Q92539	LPIN2	Lipin 2
Q15276	RABEP1	Rabaptin, RAB GTPase binding effector protein 1
Q13772	NCOA4	Nuclear receptor coactivator 4
P0DPB5, P0DPB6	POLR1D	RNA polymerase I and III subunit D
Q96HP4	OXNAD1	Oxidoreductase NAD binding domain containing 1
P28838	LAP3	Leucine aminopeptidase 3
Q9Y2Q9	MRPS28	Mitochondrial ribosomal protein S28
P61964	WDR5	WD repeat domain 5
Q9BUU2	METTL22	Methyltransferase 22, Kin17 lysine
P31689	DNAJA1	DnaJ heat shock protein family (Hsp40) member A1
Q9HBU6	ETNK1	Ethanolamine kinase 1
P23434	GCSH	Glycine cleavage system protein H
Q9BTU6	PI4K2A	Phosphatidylinositol 4-kinase type 2 alpha
P51965	UBE2E1	Ubiquitin conjugating enzyme E2 E1
O75477	ERLIN1	ER lipid raft associated 1
Q15020	SART3	Spliceosome associated factor 3, U4/U6 recycling protein
Q9NY27	PPP4R2	Protein phosphatase 4 regulatory subunit 2
O75528	TADA3	Transcriptional adaptor 3
O94888	UBXN7	UBX domain protein 7
O95376	ARIH2	Ariadne RBR E3 ubiquitin protein ligase 2
Q9H3L0	MMADHC	Metabolism of cobalamin associated D
P09104	ENO2	Enolase 2
P07108	DBI	Diazepam binding inhibitor, acyl-CoA binding protein
Q9BVW5	TIPIN	TIMELESS interacting protein
P34896	SHMT1	Serine hydroxymethyltransferase 1
Q16851	UGP2	UDP-glucose pyrophosphorylase 2
Q9Y3D8	AK6	Adenylate kinase 6
Q15084	PDIA6	Protein disulfide isomerase family A member 6
Q9H115	NAPB	NSF attachment protein beta
P40926	MDH2	Malate dehydrogenase 2
O75915	ARL6IP5	ADP ribosylation factor like GTPase 6 interacting protein 5
Q8N2H9	PELI3	Pellino E3 ubiquitin protein ligase family member 3
Q96F15	GIMAP5	GTPase, IMAP family member 5
Q6PGQ7	BORA	BORA aurora kinase A activator
Q9H078	CLPB	Caseinolytic mitochondrial matrix peptidase chaperone subunit B
Q9H9B4	SFXN1	Sideroflexin 1
Q9NYL9	TMOD3	Tropomodulin 3
Q16585	SGCB	Sarcoglycan beta
Q96NT1	NAP1L5	Nucleosome assembly protein 1 like 5
Q96A49	SYAP1	Synapse associated protein 1
Q13561	DCTN2	Dynactin subunit 2
Q9H8W4	PLEKHF2	Pleckstrin homology and FYVE domain containing 2
P42229	STAT5A	Signal transducer and activator of transcription 5A
Q8IXJ6	SIRT2	Sirtuin 2
O00203	AP3B1	Adaptor related protein complex 3 subunit beta 1
Q13426	XRCC4	X-ray repair cross complementing 4
P49447	CYB561	Cytochrome b561
P48723	HSPA13	Heat shock protein family A (Hsp70) member 13
Q14151	SAFB2	Scaffold attachment factor B2
Q00796	SORD	Sorbitol dehydrogenase
Q14511	NEDD9	Neural precursor cell expressed, developmentally down-regulated 9
Q9UJJ9	GNPTG	N-acetylglucosamine-1-phosphate transferase subunit gamma
P55327	TPD52	Tumor protein D52
Q86Y39	NDUFA11	NADH:ubiquinone oxidoreductase subunit A11
Q8WUX9	CHMP7	Charged multivesicular body protein 7
Q9BPZ3	PAIP2	Poly(A) binding protein interacting protein 2
Q9P1W9	PIM2	Pim-2 proto-oncogene, serine/threonine kinase
Q8WUW1	BRK1	BRICK1 subunit of SCAR/WAVE actin nucleating complex
P16930	FAH	Fumarylacetoacetate hydrolase
Q9H2G2	SLK	STE20 like kinase
Q9H9H4	VPS37B	VPS37B subunit of ESCRT-I
Q8WUM0	NUP133	Nucleoporin 133
Q13227	GPS2	G protein pathway suppressor 2
Q6P087	RPUSD3	RNA pseudouridine synthase D3
P08133	ANXA6	Annexin A6
Q9Y3X0	CCDC9	Coiled-coil domain containing 9
Q96A25	TMEM106A	Transmembrane protein 106A
O60888	CUTA	CutA divalent cation tolerance homolog
Q14181	POLA2	DNA polymerase alpha 2, accessory subunit
O95182	NDUFA7	NADH:ubiquinone oxidoreductase subunit A7
Q14139	UBE4A	Ubiquitination factor E4A
O60237	PPP1R12B	Protein phosphatase 1 regulatory subunit 12B
Q4LDG9	DNAL1	Dynein axonemal light chain 1
Q8TAA5	GRPEL2	GrpE like 2, mitochondrial
P20700	LMNB1	Lamin B1
P11912	CD79A	CD79a molecule
Q8IV38	ANKMY2	Ankyrin repeat and MYND domain containing 2
Q96CJ1	EAF2	ELL associated factor 2
Q01469	FABP5	Fatty acid binding protein 5
Q5VUM1	SDHAF4	Succinate dehydrogenase complex assembly factor 4
Q6PD74	AAGAB	Alpha and gamma adaptin binding protein
Q15428	SF3A2	Splicing factor 3a subunit 2
Q6ZUI0	TPRG1	Tumor protein p63 regulated 1
P51648	ALDH3A2	Aldehyde dehydrogenase 3 family member A2
Q8TAI7	RHEBL1	RHEB like 1
Q99615	DNAJC7	DnaJ heat shock protein family (Hsp40) member C7
Q9NQG5	RPRD1B	Regulation of nuclear pre-mRNA domain containing 1B
P17987	TCP1	T-complex 1
Q6JBY9	RCSD1	RCSD domain containing 1
O43252	PAPSS1	3'-phosphoadenosine 5'-phosphosulfate synthase 1
Q13363	CTBP1	C-terminal binding protein 1
Q9H0F7	ARL6	ADP ribosylation factor like GTPase 6
Q8IZD4	DCP1B	Decapping mRNA 1B
Q96ER3	SAAL1	Serum amyloid A like 1
Q5T6F2	UBAP2	Ubiquitin associated protein 2
Q5T6J7	IDNK	IDNK gluconokinase
P14784	IL2RB	Interleukin 2 receptor subunit beta
P15121	AKR1B1	Aldo-keto reductase family 1 member B
P18887	XRCC1	X-ray repair cross complementing 1
Q6P587	FAHD1	Fumarylacetoacetate hydrolase domain containing 1
Q9HC24	TMBIM4	Transmembrane BAX inhibitor motif containing 4
O75582	RPS6KA5	Ribosomal protein S6 kinase A5
Q9NWD8	TMEM248	Transmembrane protein 248
O95999	BCL10	BCL10 immune signaling adaptor
Q99757	TXN2	Thioredoxin 2
O60636	TSPAN2	Tetraspanin 2
Q9H0B6	KLC2	Kinesin light chain 2
Q16875	PFKFB3	6-phosphofructo-2-kinase/fructose-2,6-biphosphatase 3
Q8NEU8	APPL2	Adaptor protein, phosphotyrosine interacting with PH domain and leucine zipper 2
P19971	TYMP	Thymidine phosphorylase
O95361	TRIM16	Tripartite motif containing 16
Q01167	FOXK2	Forkhead box K2
Q96G97	BSCL2	BSCL2 lipid droplet biogenesis associated, seipin
Q9BV73	CEP250	Centrosomal protein 250
Q96RR4	CAMKK2	Calcium/calmodulin dependent protein kinase kinase 2
P55345	PRMT2	Protein arginine methyltransferase 2
P13073	COX4I1	Cytochrome c oxidase subunit 4I1
Q96NB2	SFXN2	Sideroflexin 2
Q9BQ39	DDX50	DExD-box helicase 50
P01189	POMC	Proopiomelanocortin
Q9Y5X2	SNX8	Sorting nexin 8
P48380	RFX3	Regulatory factor X3
Q6UXB0	FAM131A	Family with sequence similarity 131 member A
Q0D2I5	IFFO1	Intermediate filament family orphan 1
Q9UKG1	APPL1	Adaptor protein, phosphotyrosine interacting with PH domain and leucine zipper 1
Q9Y6B2	EID1	EP300 interacting inhibitor of differentiation 1
Q9GZT8	NIF3L1	NGG1 interacting factor 3 like 1
Q9BRT2	UQCC2	Ubiquinol-cytochrome c reductase complex assembly factor 2
P28340	POLD1	DNA polymerase delta 1, catalytic subunit
Q13542	EIF4EBP2	Eukaryotic translation initiation factor 4E binding protein 2
P68543	UBXN2A	UBX domain protein 2A
Q9NP81	SARS2	Seryl-tRNA synthetase 2, mitochondrial
Q15057	ACAP2	ArfGAP with coiled-coil, ankyrin repeat and PH domains 2
O95881	TXNDC12	Thioredoxin domain containing 12
P29083	GTF2E1	General transcription factor IIE subunit 1
P45974	USP5	Ubiquitin specific peptidase 5
Q6PCB5	RSBN1L	Round spermatid basic protein 1 like
Q99832	CCT7	Chaperonin containing TCP1 subunit 7
P60033	CD81	CD81 molecule
Q9BZX2	UCK2	Uridine-cytidine kinase 2
Q8TEZ7	PAQR8	Progestin and adipoQ receptor family member 8
Q53HI1	UNC50	Unc-50 inner nuclear membrane RNA binding protein
Q13651	IL10RA	Interleukin 10 receptor subunit alpha
Q99426	TBCB	Tubulin folding cofactor B
Q9Y692	GMEB1	Glucocorticoid modulatory element binding protein 1
Q9UHW5	GPN3	GPN-loop GTPase 3
Q9H0W9	C11orf54	Chromosome 11 open reading frame 54
Q9UPN9	TRIM33	Tripartite motif containing 33
P30203	CD6	CD6 molecule
Q9NVA2	SEPTIN11	Septin 11
Q9BRQ8	AIFM2	Apoptosis inducing factor mitochondria associated 2
P24001	IL32	Interleukin 32
Q13137	CALCOCO2	Calcium binding and coiled-coil domain 2
Q9HB21	PLEKHA1	Pleckstrin homology domain containing A1
P04075	ALDOA	Aldolase, fructose-bisphosphate A
Q9BVC4	MLST8	MTOR associated protein, LST8 homolog
Q70J99	UNC13D	Unc-13 homolog D
Q9GZX9	TWSG1	Twisted gastrulation BMP signaling modulator 1
Q93073	SECISBP2L	SECIS binding protein 2 like
P04637	TP53	Tumor protein p53
Q9Y5T5	USP16	Ubiquitin specific peptidase 16
Q3KNV8	PCGF3	Polycomb group ring finger 3
Q9H4M9	EHD1	EH domain containing 1
Q13451	FKBP5	FKBP prolyl isomerase 5
Q13541	EIF4EBP1	Eukaryotic translation initiation factor 4E binding protein 1
Q96EX1	SMIM12	Small integral membrane protein 12
P48426	PIP4K2A	Phosphatidylinositol-5-phosphate 4-kinase type 2 alpha
Q92551	IP6K1	Inositol hexakisphosphate kinase 1
Q07021	C1QBP	Complement C1q binding protein
O00429	DNM1L	Dynamin 1 like
Q12931	TRAP1	TNF receptor associated protein 1
P62699	YPEL5	Yippee like 5
Q9Y2Q5	LAMTOR2	Late endosomal/lysosomal adaptor, MAPK and MTOR activator 2
Q15012	LAPTM4A	Lysosomal protein transmembrane 4 alpha
Q96SB4	SRPK1	SRSF protein kinase 1
Q96I99	SUCLG2	Succinate-CoA ligase GDP-forming subunit beta
Q6P1K1	SLC48A1	Solute carrier family 48 member 1
Q16563	SYPL1	Synaptophysin like 1
P35638	DDIT3	DNA damage inducible transcript 3
Q96FZ2	HMCES	5-hydroxymethylcytosine binding, ES cell specific
O95747	OXSR1	Oxidative stress responsive kinase 1
Q9BY43	CHMP4A	Charged multivesicular body protein 4A
P31949	S100A11	S100 calcium binding protein A11
P19793	RXRA	Retinoid X receptor alpha
Q15459	SF3A1	Splicing factor 3a subunit 1
Q14542	SLC29A2	Solute carrier family 29 member 2
Q92734	TFG	Trafficking from ER to golgi regulator
Q92506	HSD17B8	Hydroxysteroid 17-beta dehydrogenase 8
Q96T76	MMS19	MMS19 homolog, cytosolic iron-sulfur assembly component
P12268	IMPDH2	Inosine monophosphate dehydrogenase 2
P40925	MDH1	Malate dehydrogenase 1
O75150	RNF40	Ring finger protein 40
P22314	UBA1	Ubiquitin like modifier activating enzyme 1
Q9BTZ2	DHRS4	Dehydrogenase/reductase 4
P22830	FECH	Ferrochelatase
Q9UKY1	ZHX1	Zinc fingers and homeoboxes 1
Q9BRR6	ADPGK	ADP dependent glucokinase
Q96SN7	ORAI2	ORAI calcium release-activated calcium modulator 2
Q7Z4H7	HAUS6	HAUS augmin like complex subunit 6
P68402	PAFAH1B2	Platelet activating factor acetylhydrolase 1b catalytic subunit 2
Q92990	GLMN	Glomulin, FKBP associated protein
P82979	SARNP	SAP domain containing ribonucleoprotein
Q00765	REEP5	Receptor accessory protein 5
Q969S9	GFM2	GTP dependent ribosome recycling factor mitochondrial 2
Q9Y305	ACOT9	Acyl-CoA thioesterase 9
Q86UD5	SLC9B2	Solute carrier family 9 member B2
Q9UNK0	STX8	Syntaxin 8
P53370	NUDT6	Nudix hydrolase 6
Q9H9E1	ANKRA2	Ankyrin repeat family A member 2
Q9P1Z2	CALCOCO1	Calcium binding and coiled-coil domain 1
Q9UC07	ZNF69	Zinc finger protein 69
Q13323	BIK	BCL2 interacting killer
Q9NUP1	BLOC1S4	Biogenesis of lysosomal organelles complex 1 subunit 4
Q9Y4B4	RAD54L2	RAD54 like 2
Q9BUR5	APOO	Apolipoprotein O
P28676	GCA	Grancalcin
P61026	RAB10	RAB10, member RAS oncogene family
Q02978	SLC25A11	Solute carrier family 25 member 11
Q03154	ACY1	Aminoacylase 1
Q9NV96	TMEM30A	Transmembrane protein 30A
O75934	BCAS2	BCAS2 pre-mRNA processing factor
P10253	GAA	Alpha glucosidase
P09211	GSTP1	Glutathione S-transferase pi 1
Q8IWL3	HSCB	HscB mitochondrial iron-sulfur cluster cochaperone
P28070	PSMB4	Proteasome 20S subunit beta 4
Q96BI3	APH1A	Aph-1 homolog A, gamma-secretase subunit
Q9BZL3	SMIM3	Small integral membrane protein 3
Q9NR28	DIABLO	Diablo IAP-binding mitochondrial protein
P14222	PRF1	Perforin 1
P29034	S100A2	S100 calcium binding protein A2
Q86TS9	MRPL52	Mitochondrial ribosomal protein L52
Q8WVZ9	KBTBD7	Kelch repeat and BTB domain containing 7
Q8N7H5	PAF1	PAF1 homolog, Paf1/RNA polymerase II complex component
Q9NS84	CHST7	Carbohydrate sulfotransferase 7
Q9BT09	CNPY3	Canopy FGF signaling regulator 3
O75884	RBBP9	RB binding protein 9, serine hydrolase
O15212	PFDN6	Prefoldin subunit 6
Q14919	DRAP1	DR1 associated protein 1
P09913	IFIT2	Interferon induced protein with tetratricopeptide repeats 2
Q6NUK4	REEP3	Receptor accessory protein 3
P07910	HNRNPC	Heterogeneous nuclear ribonucleoprotein C
Q8WVD5	RNF141	Ring finger protein 141
O75431	MTX2	Metaxin 2
O43736	ITM2A	Integral membrane protein 2A
O96018	APBA3	Amyloid beta precursor protein binding family A member 3
Q99675	CGRRF1	Cell growth regulator with ring finger domain 1
O95858	TSPAN15	Tetraspanin 15
Q96A73	KIAA1191	KIAA1191
P14921	ETS1	ETS proto-oncogene 1, transcription factor
Q9UKK6	NXT1	Nuclear transport factor 2 like export factor 1
P27701	CD82	CD82 molecule
P60891	PRPS1	Phosphoribosyl pyrophosphate synthetase 1
Q3YEC7	RABL6	RAB, member RAS oncogene family like 6
Q9UKJ1	PILRA	Paired immunoglobin like type 2 receptor alpha
Q9NXJ5	PGPEP1	Pyroglutamyl-peptidase I
O60749	SNX2	Sorting nexin 2
Q12906	ILF3	Interleukin enhancer binding factor 3
Q9Y230	RUVBL2	RuvB like AAA ATPase 2
Q96IU4	ABHD14B	Abhydrolase domain containing 14B
O43707	ACTN4	Actinin alpha 4
Q9Y3E2	BOLA1	BolA family member 1
Q14980	NUMA1	Nuclear mitotic apparatus protein 1
Q9UKU7	ACAD8	Acyl-CoA dehydrogenase family member 8
P13051	UNG	Uracil DNA glycosylase
P28702	RXRB	Retinoid X receptor beta
P31749	AKT1	AKT serine/threonine kinase 1
Q00341	HDLBP	High density lipoprotein binding protein
P43246	MSH2	MutS homolog 2
Q9BTK6	PAGR1	PAXIP1 associated glutamate rich protein 1
O14977	AZIN1	Antizyme inhibitor 1
P57678	GEMIN4	Gem nuclear organelle associated protein 4
Q8WU20	FRS2	Fibroblast growth factor receptor substrate 2
Q9UKK9	NUDT5	Nudix hydrolase 5
P24863	CCNC	Cyclin C
Q5XG99	LYSMD4	LysM domain containing 4
O43324	EEF1E1	Eukaryotic translation elongation factor 1 epsilon 1
Q9UET6	FTSJ1	FtsJ RNA 2'-O-methyltransferase 1
Q5TDH0	DDI2	DNA damage inducible 1 homolog 2
Q9UNS2	COPS3	COP9 signalosome subunit 3
P15735	PHKG2	Phosphorylase kinase catalytic subunit gamma 2
Q9BYM8	RBCK1	RANBP2-type and C3HC4-type zinc finger containing 1
Q9H9A5	CNOT10	CCR4-NOT transcription complex subunit 10
Q9ULC4	MCTS1	MCTS1 re-initiation and release factor
Q9UI14	RABAC1	Rab acceptor 1
	LIN52	Lin-52 DREAM MuvB core complex component
P09601	HMOX1	Heme oxygenase 1
Q14019	COTL1	Coactosin like F-actin binding protein 1
P62979	RPS27A	Ribosomal protein S27a
P46926	GNPDA1	Glucosamine-6-phosphate deaminase 1
Q8NEZ2	VPS37A	VPS37A subunit of ESCRT-I
Q8IWV1	LAX1	Lymphocyte transmembrane adaptor 1
Q6ZWL3	CYP4V2	Cytochrome P450 family 4 subfamily V member 2
Q12918	KLRB1	Killer cell lectin like receptor B1
Q9NQR4	NIT2	Nitrilase family member 2
O14867	BACH1	BTB domain and CNC homolog 1
Q2TAC6	KIF19	Kinesin family member 19
Q8TAP8	PPP1R35	Protein phosphatase 1 regulatory subunit 35
Q15170	TCEAL1	Transcription elongation factor A like 1
Q9Y2X8	UBE2D4	Ubiquitin conjugating enzyme E2 D4 (putative)
P13498	CYBA	Cytochrome b-245 alpha chain
Q9NWX6	THG1L	TRNA-histidine guanylyltransferase 1 like
Q10589	BST2	Bone marrow stromal cell antigen 2
Q9Y3C8	UFC1	Ubiquitin-fold modifier conjugating enzyme 1
Q96T68	SETDB2	SET domain bifurcated histone lysine methyltransferase 2
O95219	SNX4	Sorting nexin 4
P54619	PRKAG1	Protein kinase AMP-activated non-catalytic subunit gamma 1
Q9UJA5	TRMT6	TRNA methyltransferase 6 non-catalytic subunit
Q96S99	PLEKHF1	Pleckstrin homology and FYVE domain containing 1
Q9ULU4	ZMYND8	Zinc finger MYND-type containing 8
Q9NXV6	CDKN2AIP	CDKN2A interacting protein
Q9Y3B6	EMC9	ER membrane protein complex subunit 9
Q9BUP3	HTATIP2	HIV-1 Tat interactive protein 2
Q11206	ST3GAL4	ST3 beta-galactoside alpha-2,3-sialyltransferase 4
Q86Z02	HIPK1	Homeodomain interacting protein kinase 1
Q14765	STAT4	Signal transducer and activator of transcription 4
Q86W11	ZSCAN30	Zinc finger and SCAN domain containing 30
Q9Y6X9	MORC2	MORC family CW-type zinc finger 2
Q01813	PFKP	Phosphofructokinase, platelet
Q92575	UBXN4	UBX domain protein 4
P51808	DYNLT3	Dynein light chain Tctex-type 3
Q9NRS6	SNX15	Sorting nexin 15
P20591	MX1	MX dynamin like GTPase 1
Q9ULE6	PALD1	Phosphatase domain containing paladin 1
P50990	CCT8	Chaperonin containing TCP1 subunit 8
P60006	ANAPC15	Anaphase promoting complex subunit 15
P49411	TUFM	Tu translation elongation factor, mitochondrial
O95571	ETHE1	ETHE1 persulfide dioxygenase
O75340	PDCD6	Programmed cell death 6
O75995	SASH3	SAM and SH3 domain containing 3
Q9Y5Y2	NUBP2	NUBP iron-sulfur cluster assembly factor 2, cytosolic
P29692	EEF1D	Eukaryotic translation elongation factor 1 delta
P20290	BTF3	Basic transcription factor 3
Q9UKD1	GMEB2	Glucocorticoid modulatory element binding protein 2
Q9HAF1	MEAF6	MYST/Esa1 associated factor 6
P01111	NRAS	NRAS proto-oncogene, GTPase
Q8N5M1	ATPAF2	ATP synthase mitochondrial F1 complex assembly factor 2
Q9UPR0	PLCL2	Phospholipase C like 2
Q53F39	MPPE1	Metallophosphoesterase 1
Q9NQX7	ITM2C	Integral membrane protein 2C
Q9NRX4	PHPT1	Phosphohistidine phosphatase 1
Q8N0V3	RBFA	Ribosome binding factor A
Q9NSD9	FARSB	Phenylalanyl-tRNA synthetase subunit beta
Q7L5D6	GET4	Guided entry of tail-anchored proteins factor 4
P40939	HADHA	Hydroxyacyl-CoA dehydrogenase trifunctional multienzyme complex subunit alpha
Q14693	LPIN1	Lipin 1
Q9NWH2	TMEM242	Transmembrane protein 242
P98173	FAM3A	FAM3 metabolism regulating signaling molecule A
P82664	MRPS10	Mitochondrial ribosomal protein S10
Q96EW2	HSPBAP1	HSPB1 associated protein 1
Q96IY1	NSL1	NSL1 component of MIS12 kinetochore complex
Q7Z422	SZRD1	SUZ RNA binding domain containing 1
Q8IZ69	TRMT2A	TRNA methyltransferase 2 homolog A
O95292	VAPB	VAMP associated protein B and C
Q9H246	C1orf21	Chromosome 1 open reading frame 21
O75489	NDUFS3	NADH:ubiquinone oxidoreductase core subunit S3
Q9H3R5	CENPH	Centromere protein H
O75015	FCGR3B	Fc gamma receptor IIIb
Q9Y6X1	SERP1	Stress associated endoplasmic reticulum protein 1
P78368	CSNK1G2	Casein kinase 1 gamma 2
Q9Y6K8	AK5	Adenylate kinase 5
Q7L266	ASRGL1	Asparaginase and isoaspartyl peptidase 1
Q9NY97	B3GNT2	UDP-GlcNAc:betaGal beta-1,3-N-acetylglucosaminyltransferase 2
Q96MY1	NOL4L	Nucleolar protein 4 like
P42336	PIK3CA	Phosphatidylinositol-4,5-bisphosphate 3-kinase catalytic subunit alpha
P01591	JCHAIN	Joining chain of multimeric IgA and IgM
P02686	MBP	Myelin basic protein
P47755	CAPZA2	Capping actin protein of muscle Z-line subunit alpha 2
Q9BU64	CENPO	Centromere protein O
O76071	CIAO1	Cytosolic iron-sulfur assembly component 1
P55957	BID	BH3 interacting domain death agonist
Q8IV53	DENND1C	DENN domain containing 1C
P55209	NAP1L1	Nucleosome assembly protein 1 like 1
Q96EY4	TMA16	Translation machinery associated 16 homolog
Q15546	MMD	Monocyte to macrophage differentiation associated
Q5VZM2	RRAGB	Ras related GTP binding B
P10415	BCL2	BCL2 apoptosis regulator
Q6IPU0	CENPP	Centromere protein P
Q9BT92	TCHP	Trichoplein keratin filament binding
Q969Y2	GTPBP3	GTP binding protein 3, mitochondrial
P54819	AK2	Adenylate kinase 2
Q9H930	SP140L	SP140 nuclear body protein like
Q9Y619	SLC25A15	Solute carrier family 25 member 15
P53602	MVD	Mevalonate diphosphate decarboxylase
Q9BRG2	SH2D3A	SH2 domain containing 3A
Q9UNS1	TIMELESS	Timeless circadian regulator
P14625	HSP90B1	Heat shock protein 90 beta family member 1
A0PJE2	DHRS12	Dehydrogenase/reductase 12
P49789	FHIT	Fragile histidine triad diadenosine triphosphatase
O95433	AHSA1	Activator of HSP90 ATPase activity 1
O95619	YEATS4	YEATS domain containing 4
P46379	BAG6	BAG cochaperone 6
Q9H0V9	LMAN2L	Lectin, mannose binding 2 like
O00584	RNASET2	Ribonuclease T2
P50416	CPT1A	Carnitine palmitoyltransferase 1A
Q96PE7	MCEE	Methylmalonyl-CoA epimerase
Q969X1	TMBIM1	Transmembrane BAX inhibitor motif containing 1
Q9Y282	ERGIC3	ERGIC and golgi 3
Q05519	SRSF11	Serine and arginine rich splicing factor 11
Q9NR21	PARP11	Poly(ADP-ribose) polymerase family member 11
Q9UBC2	EPS15L1	Epidermal growth factor receptor pathway substrate 15 like 1
Q5JPH6	EARS2	Glutamyl-tRNA synthetase 2, mitochondrial
Q969F1	GTF3C6	General transcription factor IIIC subunit 6
Q9Y3D9	MRPS23	Mitochondrial ribosomal protein S23
Q9UHB9	SRP68	Signal recognition particle 68
Q5T1C6	THEM4	Thioesterase superfamily member 4
Q9Y5Q0	FADS3	Fatty acid desaturase 3
Q14444	CAPRIN1	Cell cycle associated protein 1
Q8NC69	KCTD6	Potassium channel tetramerization domain containing 6
P30260	CDC27	Cell division cycle 27
Q92963	RIT1	Ras like without CAAX 1
Q3T906	GNPTAB	N-acetylglucosamine-1-phosphate transferase subunits alpha and beta
Q9H4K7	MTG2	Mitochondrial ribosome associated GTPase 2
O75821	EIF3G	Eukaryotic translation initiation factor 3 subunit G
Q07820	MCL1	MCL1 apoptosis regulator, BCL2 family member
Q9H6R4	NOL6	Nucleolar protein 6
Q12887	COX10	Cytochrome c oxidase assembly factor heme A:farnesyltransferase COX10
Q15631	TSN	Translin
Q6P5X5	C22orf39	Chromosome 22 open reading frame 39
Q6UN15	FIP1L1	Factor interacting with PAPOLA and CPSF1
Q99714	HSD17B10	Hydroxysteroid 17-beta dehydrogenase 10
P40938	RFC3	Replication factor C subunit 3
Q96D31	ORAI1	ORAI calcium release-activated calcium modulator 1
P18440	NAT1	N-acetyltransferase 1
O43670	ZNF207	Zinc finger protein 207
Q8NHV1	GIMAP7	GTPase, IMAP family member 7
Q03518	TAP1	Transporter 1, ATP binding cassette subfamily B member
Q8N8Q3	ENDOV	Endonuclease V
A0AVI4	TMEM129	Transmembrane protein 129, E3 ubiquitin ligase
Q9UJ78	ZMYM5	Zinc finger MYM-type containing 5
Q8NBZ0	INO80E	INO80 complex subunit E
Q9UER7	DAXX	Death domain associated protein
O94992	HEXIM1	HEXIM P-TEFb complex subunit 1
Q9H6E5	TUT1	Terminal uridylyl transferase 1, U6 snRNA-specific
Q96QA5	GSDMA	Gasdermin A
Q9Y6W8	ICOS	Inducible T cell costimulator
Q9Y5U8	MPC1	Mitochondrial pyruvate carrier 1
P52434	POLR2H	RNA polymerase II, I and III subunit H
O75391	SPAG7	Sperm associated antigen 7
Q99986	VRK1	VRK serine/threonine kinase 1
O00154	ACOT7	Acyl-CoA thioesterase 7
O60238	BNIP3L	BCL2 interacting protein 3 like
Q5NDL2	EOGT	EGF domain specific O-linked N-acetylglucosamine transferase
Q9UK97	FBXO9	F-box protein 9
Q86YH6	PDSS2	Decaprenyl diphosphate synthase subunit 2
P16284	PECAM1	Platelet and endothelial cell adhesion molecule 1
P25205	MCM3	Minichromosome maintenance complex component 3
O95104	SCAF4	SR-related CTD associated factor 4
P78330	PSPH	Phosphoserine phosphatase
O00401	WASL	WASP like actin nucleation promoting factor
O75380	NDUFS6	NADH:ubiquinone oxidoreductase subunit S6
Q9BWH2	FUNDC2	FUN14 domain containing 2
P08237	PFKM	Phosphofructokinase, muscle
Q9NWS6	FAM118A	Family with sequence similarity 118 member A
P35998	PSMC2	Proteasome 26S subunit, ATPase 2
O43169	CYB5B	Cytochrome b5 type B
O00409	FOXN3	Forkhead box N3
P61106	RAB14	RAB14, member RAS oncogene family
O95563	MPC2	Mitochondrial pyruvate carrier 2
P55061	TMBIM6	Transmembrane BAX inhibitor motif containing 6
P15408	FOSL2	FOS like 2, AP-1 transcription factor subunit
Q15031	LARS2	Leucyl-tRNA synthetase 2, mitochondrial
Q86UE8	TLK2	Tousled like kinase 2
Q9NZJ6	COQ3	Coenzyme Q3, methyltransferase
Q15427	SF3B4	Splicing factor 3b subunit 4
P14735	IDE	Insulin degrading enzyme
Q8WUK0	PTPMT1	Protein tyrosine phosphatase mitochondrial 1
Q15628	TRADD	TNFRSF1A associated via death domain
P52655	GTF2A1	General transcription factor IIA subunit 1
O15151	MDM4	MDM4 regulator of p53
Q9GZM8	NDEL1	NudE neurodevelopment protein 1 like 1
P33993	MCM7	Minichromosome maintenance complex component 7
P05114	HMGN1	High mobility group nucleosome binding domain 1
Q9UKF6	CPSF3	Cleavage and polyadenylation specific factor 3
P61201	COPS2	COP9 signalosome subunit 2
Q9HC62	SENP2	SUMO specific peptidase 2
Q01629	IFITM2	Interferon induced transmembrane protein 2
Q9Y4E8	USP15	Ubiquitin specific peptidase 15
Q9UBB4	ATXN10	Ataxin 10
P15428	HPGD	15-hydroxyprostaglandin dehydrogenase
Q9NX65	ZSCAN32	Zinc finger and SCAN domain containing 32
P11142	HSPA8	Heat shock protein family A (Hsp70) member 8
Q13469	NFATC2	Nuclear factor of activated T cells 2
P51858	HDGF	Heparin binding growth factor
Q96FV9	THOC1	THO complex subunit 1
O60927	PPP1R11	Protein phosphatase 1 regulatory inhibitor subunit 11
Q9H4F1	ST6GALNAC4	ST6 N-acetylgalactosaminide alpha-2,6-sialyltransferase 4
Q6IBS0	TWF2	Twinfilin actin binding protein 2
O00255	MEN1	Menin 1
Q8IVS8	GLYCTK	Glycerate kinase
Q13107	USP4	Ubiquitin specific peptidase 4
Q96Q42	ALS2	Alsin Rho guanine nucleotide exchange factor ALS2
O15327	INPP4B	Inositol polyphosphate-4-phosphatase type II B
Q96L93	KIF16B	Kinesin family member 16B
P34910	EVI2B	Ecotropic viral integration site 2B
O43529	CHST10	Carbohydrate sulfotransferase 10
Q9NWB7	IFT57	Intraflagellar transport 57
Q96AT9	RPE	Ribulose-5-phosphate-3-epimerase
Q9Y606	PUS1	Pseudouridine synthase 1
P13473	LAMP2	Lysosomal associated membrane protein 2
Q96RP9	GFM1	G elongation factor mitochondrial 1
Q9BQ70	TCF25	Transcription factor 25
O00124	UBXN8	UBX domain protein 8
O75071	EFCAB14	EF-hand calcium binding domain 14
Q14644	RASA3	RAS p21 protein activator 3
P29401	TKT	Transketolase
Q6PJT7	ZC3H14	Zinc finger CCCH-type containing 14
Q14376	GALE	UDP-galactose-4-epimerase
Q9H832	UBE2Z	Ubiquitin conjugating enzyme E2 Z
O75629	CREG1	Cellular repressor of E1A stimulated genes 1
Q9NS73	MBIP	MAP3K12 binding inhibitory protein 1
O75420	GIGYF1	GRB10 interacting GYF protein 1
O95167	NDUFA3	NADH:ubiquinone oxidoreductase subunit A3
P25024	CXCR1	C-X-C motif chemokine receptor 1
P04792	HSPB1	Heat shock protein family B (small) member 1
Q5BKU9	OXLD1	Oxidoreductase like domain containing 1
Q15116	PDCD1	Programmed cell death 1
Q6IA17	SIGIRR	Single Ig and TIR domain containing
P27797	CALR	Calreticulin
Q96G46	DUS3L	Dihydrouridine synthase 3 like
P58753	TIRAP	TIR domain containing adaptor protein
Q9Y535	POLR3H	RNA polymerase III subunit H
P23763	VAMP1	Vesicle associated membrane protein 1
P41240	CSK	C-terminal Src kinase
P56545	CTBP2	C-terminal binding protein 2
Q8NB16	MLKL	Mixed lineage kinase domain like pseudokinase
Q8ND30	PPFIBP2	PPFIA binding protein 2
Q9BRP1	PDCD2L	Programmed cell death 2 like
Q9BZL4	PPP1R12C	Protein phosphatase 1 regulatory subunit 12C
Q96MW7	TIGD1	Tigger transposable element derived 1
Q9Y2X7	GIT1	GIT ArfGAP 1
P29474	NOS3	Nitric oxide synthase 3
Q9Y3B8	REXO2	RNA exonuclease 2
Q04760	GLO1	Glyoxalase I
O75689	ADAP1	ArfGAP with dual PH domains 1
Q6DN90	IQSEC1	IQ motif and Sec7 domain ArfGEF 1
Q9UHB4	NDOR1	NADPH dependent diflavin oxidoreductase 1
O60826	CCDC22	Coiled-coil domain containing 22
O95396	MOCS3	Molybdenum cofactor synthesis 3
P04921	GYPC	Glycophorin C (Gerbich blood group)
Q9UHX1	PUF60	Poly(U) binding splicing factor 60
Q86TN4	TRPT1	TRNA phosphotransferase 1
Q9NQP4	PFDN4	Prefoldin subunit 4
Q9Y314	NOSIP	Nitric oxide synthase interacting protein
O60513	B4GALT4	Beta-1,4-galactosyltransferase 4
Q8N5I2	ARRDC1	Arrestin domain containing 1
O75886	STAM2	Signal transducing adaptor molecule 2
Q15053	KIAA0040	KIAA0040
Q15293	RCN1	Reticulocalbin 1
Q9UMX0	UBQLN1	Ubiquilin 1
Q9BQB6	VKORC1	Vitamin K epoxide reductase complex subunit 1
Q16822	PCK2	Phosphoenolpyruvate carboxykinase 2, mitochondrial
P48736	PIK3CG	Phosphatidylinositol-4,5-bisphosphate 3-kinase catalytic subunit gamma
Q9Y2B2	PIGL	Phosphatidylinositol glycan anchor biosynthesis class L
Q96CQ1	SLC25A36	Solute carrier family 25 member 36
O75379	VAMP4	Vesicle associated membrane protein 4
Q13155	AIMP2	Aminoacyl tRNA synthetase complex interacting multifunctional protein 2
Q9NQ50	MRPL40	Mitochondrial ribosomal protein L40
P50747	HLCS	Holocarboxylase synthetase
Q9BQQ3	GORASP1	Golgi reassembly stacking protein 1
Q9H9J2	MRPL44	Mitochondrial ribosomal protein L44
Q9BZL6	PRKD2	Protein kinase D2
Q9C0B5	ZDHHC5	Zinc finger DHHC-type palmitoyltransferase 5
Q96K21	ZFYVE19	Zinc finger FYVE-type containing 19
Q96EY1	DNAJA3	DnaJ heat shock protein family (Hsp40) member A3
Q8TBE9	NANP	N-acetylneuraminic acid phosphatase
Q9BQD3	KXD1	KxDL motif containing 1
P00338	LDHA	Lactate dehydrogenase A
P11177	PDHB	Pyruvate dehydrogenase E1 subunit beta
Q8WW33	GTSF1	Gametocyte specific factor 1
Q9BSE2	TMEM79	Transmembrane protein 79
Q9BUJ0	ABHD14A	Abhydrolase domain containing 14A
Q15738	NSDHL	NAD(P) dependent steroid dehydrogenase-like
Q9HC21	SLC25A19	Solute carrier family 25 member 19
Q9NRG0	CHRAC1	Chromatin accessibility complex subunit 1
O60704	TPST2	Tyrosylprotein sulfotransferase 2
Q07817	BCL2L1	BCL2 like 1
Q8IYU2	HACE1	HECT domain and ankyrin repeat containing E3 ubiquitin protein ligase 1
Q9H777	ELAC1	ElaC ribonuclease Z 1
Q8N4V1	MMGT1	Membrane magnesium transporter 1
Q96J42	TXNDC15	Thioredoxin domain containing 15
P10109	FDX1	Ferredoxin 1
P14598	NCF1	Neutrophil cytosolic factor 1
O43463	SUV39H1	SUV39H1 histone lysine methyltransferase
O75956	CDK2AP2	Cyclin dependent kinase 2 associated protein 2
Q9UJ14	GGT7	Gamma-glutamyltransferase 7
Q9HAV7	GRPEL1	GrpE like 1, mitochondrial
P16455	MGMT	O-6-methylguanine-DNA methyltransferase
Q9NXN4	GDAP2	Ganglioside induced differentiation associated protein 2
P30281	CCND3	Cyclin D3
P13716	ALAD	Aminolevulinate dehydratase
Q13200	PSMD2	Proteasome 26S subunit ubiquitin receptor, non-ATPase 2
Q04323	UBXN1	UBX domain protein 1
O94830	DDHD2	DDHD domain containing 2
Q969X0	RILPL2	Rab interacting lysosomal protein like 2
Q9NR46	SH3GLB2	SH3 domain containing GRB2 like, endophilin B2
Q9NVS2	MRPS18A	Mitochondrial ribosomal protein S18A
Q8TB40	ABHD4	Abhydrolase domain containing 4, N-acyl phospholipase B
Q86UE4	MTDH	Metadherin
O60678	PRMT3	Protein arginine methyltransferase 3
Q86WH2	RASSF3	Ras association domain family member 3
Q9HCJ1	ANKH	ANKH inorganic pyrophosphate transport regulator
Q8WTS1	ABHD5	Abhydrolase domain containing 5, lysophosphatidic acid acyltransferase
P21399	ACO1	Aconitase 1
P40227	CCT6A	Chaperonin containing TCP1 subunit 6A
O15379	HDAC3	Histone deacetylase 3
Q15185	PTGES3	Prostaglandin E synthase 3
P43034	PAFAH1B1	Platelet activating factor acetylhydrolase 1b regulatory subunit 1
Q9UJY4	GGA2	Golgi associated, gamma adaptin ear containing, ARF binding protein 2
O14730	RIOK3	RIO kinase 3
Q00987	MDM2	MDM2 proto-oncogene
Q9UBK7	RABL2A	RAB, member of RAS oncogene family like 2A
P17275	JUNB	JunB proto-oncogene, AP-1 transcription factor subunit
Q86YQ8	CPNE8	Copine 8
Q9Y6Y0	IVNS1ABP	Influenza virus NS1A binding protein
O43809	NUDT21	Nudix hydrolase 21
Q9BWJ5	SF3B5	Splicing factor 3b subunit 5
Q9Y3Q8	TSC22D4	TSC22 domain family member 4
Q00722	PLCB2	Phospholipase C beta 2
Q9NPL8	TIMMDC1	Translocase of inner mitochondrial membrane domain containing 1
P50225	SULT1A1	Sulfotransferase family 1A member 1
Q9Y3A3	MOB4	MOB family member 4, phocein
O75127	PTCD1	Pentatricopeptide repeat domain 1
P30566	ADSL	Adenylosuccinate lyase
P13747	HLA-E	Major histocompatibility complex, class I, E
Q9H1K1	ISCU	Iron-sulfur cluster assembly enzyme
P06865	HEXA	Hexosaminidase subunit alpha
O75460	ERN1	Endoplasmic reticulum to nucleus signaling 1
Q15771	RAB30	RAB30, member RAS oncogene family
Q8IWR0	ZC3H7A	Zinc finger CCCH-type containing 7A
Q8N3X6	LCORL	Ligand dependent nuclear receptor corepressor like
Q9NVH6	TMLHE	Trimethyllysine hydroxylase, epsilon
Q9HCP0	CSNK1G1	Casein kinase 1 gamma 1
Q5W111	SPRYD7	SPRY domain containing 7
Q8WUB2	FAM216A	Family with sequence similarity 216 member A
P32929	CTH	Cystathionine gamma-lyase
P13804	ETFA	Electron transfer flavoprotein subunit alpha
P22694	PRKACB	Protein kinase cAMP-activated catalytic subunit beta
Q9Y548	YIPF1	Yip1 domain family member 1
Q9NYF3	FAM53C	Family with sequence similarity 53 member C
Q92622	RUBCN	Rubicon autophagy regulator
Q9H3S1	SEMA4A	Semaphorin 4A
Q9BUN8	DERL1	Derlin 1
Q9NPJ8	NXT2	Nuclear transport factor 2 like export factor 2
P26641	EEF1G	Eukaryotic translation elongation factor 1 gamma
P11908	PRPS2	Phosphoribosyl pyrophosphate synthetase 2
O95872	GPANK1	G-patch domain and ankyrin repeats 1
Q9H0U6	MRPL18	Mitochondrial ribosomal protein L18
Q15404	RSU1	Ras suppressor protein 1
O43542	XRCC3	X-ray repair cross complementing 3
P11310	ACADM	Acyl-CoA dehydrogenase medium chain
P51784	USP11	Ubiquitin specific peptidase 11
Q9BQ89	FAM110A	Family with sequence similarity 110 member A
Q9Y284	WDR83OS	WD repeat domain 83 opposite strand
O96019	ACTL6A	Actin like 6A
Q15648	MED1	Mediator complex subunit 1
Q86X53	ERICH1	Glutamate rich 1
P30043	BLVRB	Biliverdin reductase B
Q6PML9	SLC30A9	Solute carrier family 30 member 9
P12235	SLC25A4	Solute carrier family 25 member 4
P30101	PDIA3	Protein disulfide isomerase family A member 3
P00441	SOD1	Superoxide dismutase 1
Q9BZZ5	API5	Apoptosis inhibitor 5
Q9BQE6	LBHD1	LBH domain containing 1
O00499	BIN1	Bridging integrator 1
O00241, Q5TFQ8	SIRPB1	Signal regulatory protein beta 1
Q5D1E8	ZC3H12A	Zinc finger CCCH-type containing 12A
O95897	OLFM2	Olfactomedin 2
O14874	BCKDK	Branched chain keto acid dehydrogenase kinase
Q9Y2W6	TDRKH	Tudor and KH domain containing
Q9H7X0	NAA60	N-alpha-acetyltransferase 60, NatF catalytic subunit
Q14498	RBM39	RNA binding motif protein 39
Q86VD7	SLC25A42	Solute carrier family 25 member 42
Q8IXU6	SLC35F2	Solute carrier family 35 member F2
P04350	TUBB4A	Tubulin beta 4A class IVa
Q53HV7	SMUG1	Single-strand-selective monofunctional uracil-DNA glycosylase 1
Q53H54	TRMT12	TRNA methyltransferase 12 homolog
Q6P1R4	DUS1L	Dihydrouridine synthase 1 like
Q9BQC3	DPH2	Diphthamide biosynthesis 2
Q9HD15	SRA1	Steroid receptor RNA activator 1
Q9UI09	NDUFA12	NADH:ubiquinone oxidoreductase subunit A12
Q9NUJ7	PLCXD1	Phosphatidylinositol specific phospholipase C X domain containing 1
P18031	PTPN1	Protein tyrosine phosphatase non-receptor type 1
P28072	PSMB6	Proteasome 20S subunit beta 6
P62987	UBA52	Ubiquitin A-52 residue ribosomal protein fusion product 1
Q0PNE2	ELP6	Elongator acetyltransferase complex subunit 6
O75716	STK16	Serine/threonine kinase 16
Q86V86	PIM3	Pim-3 proto-oncogene, serine/threonine kinase
Q15126	PMVK	Phosphomevalonate kinase
P80217	IFI35	Interferon induced protein 35
Q9BUE0	MED18	Mediator complex subunit 18
Q96BY2	MOAP1	Modulator of apoptosis 1
Q8IYQ7	THNSL1	Threonine synthase like 1
Q9HCS5	EPB41L4A	Erythrocyte membrane protein band 4.1 like 4A
O15264	MAPK13	Mitogen-activated protein kinase 13
Q13011	ECH1	Enoyl-CoA hydratase 1
Q8IYS2	KIAA2013	KIAA2013
Q9UHD9	UBQLN2	Ubiquilin 2
O00483	NDUFA4	NDUFA4 mitochondrial complex associated
Q06546	GABPA	GA binding protein transcription factor subunit alpha
O14561	NDUFAB1	NADH:ubiquinone oxidoreductase subunit AB1
P28062	PSMB8	Proteasome 20S subunit beta 8
Q9Y3Z3	SAMHD1	SAM and HD domain containing deoxynucleoside triphosphate triphosphohydrolase 1
Q2M2I8	AAK1	AP2 associated kinase 1
Q9Y6E2	BZW2	Basic leucine zipper and W2 domains 2
Q10588	BST1	Bone marrow stromal cell antigen 1
Q92615	LARP4B	La ribonucleoprotein 4B
Q86XT9	TMEM219	Transmembrane protein 219
P19397	CD53	CD53 molecule
Q86UW9	DTX2	Deltex E3 ubiquitin ligase 2
Q96A61	TRIM52	Tripartite motif containing 52
Q8N5K1	CISD2	CDGSH iron sulfur domain 2
Q8N6S4	ANKRD13C	Ankyrin repeat domain 13C
Q16531	DDB1	Damage specific DNA binding protein 1
Q9BQE5	APOL2	Apolipoprotein L2
P43155	CRAT	Carnitine O-acetyltransferase
P48509	CD151	CD151 molecule (Raph blood group)
Q9BVV6	KIAA0586	KIAA0586
Q9Y657	SPIN1	Spindlin 1
O60880	SH2D1A	SH2 domain containing 1A
P13164	IFITM1	Interferon induced transmembrane protein 1
P10909	CLU	Clusterin
Q2TAL8	QRICH1	Glutamine rich 1
Q15119	PDK2	Pyruvate dehydrogenase kinase 2
Q9UPV0	CEP164	Centrosomal protein 164
Q6ZXV5	TMTC3	Transmembrane O-mannosyltransferase targeting cadherins 3
Q9UGI0	ZRANB1	Zinc finger RANBP2-type containing 1
Q96JM3	CHAMP1	Chromosome alignment maintaining phosphoprotein 1
Q9NQZ5	STARD7	StAR related lipid transfer domain containing 7
Q9BTE0	NAT9	N-acetyltransferase 9 (putative)
Q9UBF8	PI4KB	Phosphatidylinositol 4-kinase beta
P68366	TUBA4A	Tubulin alpha 4a
Q86Y37	CACUL1	CDK2 associated cullin domain 1
P35659	DEK	DEK proto-oncogene
O75822	EIF3J	Eukaryotic translation initiation factor 3 subunit J
Q86U28	ISCA2	Iron-sulfur cluster assembly 2
Q8N6M3	FITM2	Fat storage inducing transmembrane protein 2
Q8IYJ3	SYTL1	Synaptotagmin like 1
O00189	AP4M1	Adaptor related protein complex 4 subunit mu 1
Q8IWD4	CCDC117	Coiled-coil domain containing 117
Q9BSH4	TACO1	Translational activator of cytochrome c oxidase I
Q9NRY6	PLSCR3	Phospholipid scramblase 3
Q9UIJ7	AK3	Adenylate kinase 3
Q8N720	ZNF655	Zinc finger protein 655
Q9BRX5	GINS3	GINS complex subunit 3
P50991	CCT4	Chaperonin containing TCP1 subunit 4
P01116	KRAS	KRAS proto-oncogene, GTPase
Q9ULC5	ACSL5	Acyl-CoA synthetase long chain family member 5
Q9UK73	FEM1B	Fem-1 homolog B
P51665	PSMD7	Proteasome 26S subunit, non-ATPase 7
P27487	DPP4	Dipeptidyl peptidase 4
Q9BVG4	PBDC1	Polysaccharide biosynthesis domain containing 1
O60294	LCMT2	Leucine carboxyl methyltransferase 2
Q9P2W9	STX18	Syntaxin 18
O60296	TRAK2	Trafficking kinesin protein 2
P08243	ASNS	Asparagine synthetase (glutamine-hydrolyzing)
O95807	TMEM50A	Transmembrane protein 50A
P35611	ADD1	Adducin 1
Q9NUQ7	UFSP2	UFM1 specific peptidase 2
Q96I13	ABHD8	Abhydrolase domain containing 8
P01903	HLA-DRA	Major histocompatibility complex, class II, DR alpha
P30084	ECHS1	Enoyl-CoA hydratase, short chain 1
Q96JC9	EAF1	ELL associated factor 1
Q9HCU9	BRMS1	BRMS1 transcriptional repressor and anoikis regulator
Q9Y5R8	TRAPPC1	Trafficking protein particle complex subunit 1
Q9BRQ3	NUDT22	Nudix hydrolase 22
Q5W0Z9	ZDHHC20	Zinc finger DHHC-type palmitoyltransferase 20
Q01081	U2AF1	U2 small nuclear RNA auxiliary factor 1
Q9BRS2	RIOK1	RIO kinase 1
Q00169	PITPNA	Phosphatidylinositol transfer protein alpha
Q9NRX6	TMEM167B	Transmembrane protein 167B
Q7L2H7	EIF3M	Eukaryotic translation initiation factor 3 subunit M
P25788	PSMA3	Proteasome 20S subunit alpha 3
Q9NX57	RAB20	RAB20, member RAS oncogene family
Q9Y6Y8	SEC23IP	SEC23 interacting protein
Q15714	TSC22D1	TSC22 domain family member 1
O15514	POLR2D	RNA polymerase II subunit D
O43819	SCO2	Synthesis of cytochrome C oxidase 2
Q15813	TBCE	Tubulin folding cofactor E
Q9NZQ3	NCKIPSD	NCK interacting protein with SH3 domain
P61923	COPZ1	COPI coat complex subunit zeta 1
Q5TAQ9	DCAF8	DDB1 and CUL4 associated factor 8
Q14141	SEPTIN6	Septin 6
P49593	PPM1F	Protein phosphatase, Mg2+/Mn2+ dependent 1F
P53367	ARFIP1	ADP ribosylation factor interacting protein 1
Q9UHQ1	NARF	Nuclear prelamin A recognition factor
O14530	TXNDC9	Thioredoxin domain containing 9
O15143	ARPC1B	Actin related protein 2/3 complex subunit 1B
Q9NXZ2	DDX43	DEAD-box helicase 43
Q9BQ48	MRPL34	Mitochondrial ribosomal protein L34
Q9H8G2	CAAP1	Caspase activity and apoptosis inhibitor 1
Q9BPU9	B9D2	B9 domain containing 2
P53990	IST1	IST1 factor associated with ESCRT-III
Q9ULK2	ATXN7L1	Ataxin 7 like 1
Q9BZW8	CD244	CD244 molecule
P78560	CRADD	CASP2 and RIPK1 domain containing adaptor with death domain
Q9NUW8	TDP1	Tyrosyl-DNA phosphodiesterase 1
Q9UJA9	ENPP5	Ectonucleotide pyrophosphatase/phosphodiesterase family member 5
Q92994	BRF1	BRF1 RNA polymerase III transcription initiation factor subunit
Q14746	COG2	Component of oligomeric golgi complex 2
Q9BSE4	HERPUD2	HERPUD family member 2
Q99612	KLF6	KLF transcription factor 6
Q9H6T3	RPAP3	RNA polymerase II associated protein 3
Q9Y2R9	MRPS7	Mitochondrial ribosomal protein S7
O95183	VAMP5	Vesicle associated membrane protein 5
Q5XKR9	FAM104B	Family with sequence similarity 104 member B
	ZNF550	Zinc finger protein 550
Q15006	EMC2	ER membrane protein complex subunit 2
P00390	GSR	Glutathione-disulfide reductase
P21283	ATP6V1C1	ATPase H+ transporting V1 subunit C1
A1L390	PLEKHG3	Pleckstrin homology and RhoGEF domain containing G3
Q9Y5Q9	GTF3C3	General transcription factor IIIC subunit 3
Q9BW60	ELOVL1	ELOVL fatty acid elongase 1
P06744	GPI	Glucose-6-phosphate isomerase
O15127	SCAMP2	Secretory carrier membrane protein 2
Q86YE8	ZNF573	Zinc finger protein 573
Q969Z0	TBRG4	Transforming growth factor beta regulator 4
P11166	SLC2A1	Solute carrier family 2 member 1
Q14839	CHD4	Chromodomain helicase DNA binding protein 4
Q9BPZ2	SPIN2B	Spindlin family member 2B
P51668	UBE2D1	Ubiquitin conjugating enzyme E2 D1
P49795	RGS19	Regulator of G protein signaling 19
Q5VWG9	TAF3	TATA-box binding protein associated factor 3
Q68CZ6	HAUS3	HAUS augmin like complex subunit 3
Q9NTK5	OLA1	Obg like ATPase 1
Q8TCB0	IFI44	Interferon induced protein 44
Q9BY49	PECR	Peroxisomal trans-2-enoyl-CoA reductase
Q92543	SNX19	Sorting nexin 19
Q96RL1	UIMC1	Ubiquitin interaction motif containing 1
Q6NS38	ALKBH2	AlkB homolog 2, alpha-ketoglutarate dependent dioxygenase
Q2M296	MTHFSD	Methenyltetrahydrofolate synthetase domain containing
Q9H2U2	PPA2	Inorganic pyrophosphatase 2
Q99595	TIMM17A	Translocase of inner mitochondrial membrane 17A
Q9Y5R4	HEMK1	HemK methyltransferase family member 1
O95630	STAMBP	STAM binding protein
P60468	SEC61B	SEC61 translocon subunit beta
Q0VAM2	RASGEF1B	RasGEF domain family member 1B
Q14657	LAGE3	L antigen family member 3
Q8TBM7	TMEM254	Transmembrane protein 254
Q8TBP6	SLC25A40	Solute carrier family 25 member 40
Q8NBP5	MFSD9	Major facilitator superfamily domain containing 9
Q9H7X3	ZNF696	Zinc finger protein 696
Q9Y662	HS3ST3B1	Heparan sulfate-glucosamine 3-sulfotransferase 3B1
Q9NWZ5	UCKL1	Uridine-cytidine kinase 1 like 1
Q8NE00	TMEM104	Transmembrane protein 104
Q8WVK7	SKA2	Spindle and kinetochore associated complex subunit 2
Q9BXJ8	TMEM120A	Transmembrane protein 120A
O43633	CHMP2A	Charged multivesicular body protein 2A
O43687, Q9P0M2	AKAP7	A-kinase anchoring protein 7
Q53S58	TMEM177	Transmembrane protein 177
P46459	NSF	N-ethylmaleimide sensitive factor, vesicle fusing ATPase
P57077	MAP3K7CL	MAP3K7 C-terminal like
Q6P7N7	TMEM81	Transmembrane protein 81
Q86YS3	RAB11FIP4	RAB11 family interacting protein 4
Q13530	SERINC3	Serine incorporator 3
Q9BSI4	TINF2	TERF1 interacting nuclear factor 2
P06132	UROD	Uroporphyrinogen decarboxylase
Q9UDV6	ZNF212	Zinc finger protein 212
Q6ISS4	LAIR2	Leukocyte associated immunoglobulin like receptor 2
Q06481	APLP2	Amyloid beta precursor like protein 2
Q14186	TFDP1	Transcription factor Dp-1
P14854	COX6B1	Cytochrome c oxidase subunit 6B1
Q96J02	ITCH	Itchy E3 ubiquitin protein ligase
P78314	SH3BP2	SH3 domain binding protein 2
Q9NRW4	DUSP22	Dual specificity phosphatase 22
Q96CV9	OPTN	Optineurin
O95199	RCBTB2	RCC1 and BTB domain containing protein 2
P51532	SMARCA4	SWI/SNF related, matrix associated, actin dependent regulator of chromatin, subfamily a, member 4
Q9BT04	FUZ	Fuzzy planar cell polarity protein
Q9NRH2	SNRK	SNF related kinase
O75208	COQ9	Coenzyme Q9
Q9UKF7	PITPNC1	Phosphatidylinositol transfer protein cytoplasmic 1
Q9NP77	SSU72	SSU72 homolog, RNA polymerase II CTD phosphatase
P51508	ZNF81	Zinc finger protein 81
Q6NVV7	CDPF1	Cysteine rich DPF motif domain containing 1
P84022	SMAD3	SMAD family member 3
Q8IV63	VRK3	VRK serine/threonine kinase 3
P61225	RAP2B	RAP2B, member of RAS oncogene family
O75794	CDC123	Cell division cycle 123
Q96DB2	HDAC11	Histone deacetylase 11
Q9Y4C1	KDM3A	Lysine demethylase 3A
O95816	BAG2	BAG cochaperone 2
Q9NR31	SAR1A	Secretion associated Ras related GTPase 1A
O95070	YIF1A	Yip1 interacting factor homolog A, membrane trafficking protein
Q8N5H3	FAM89B	Family with sequence similarity 89 member B
O15243	LEPROT	Leptin receptor overlapping transcript
P27361	MAPK3	Mitogen-activated protein kinase 3
P57764	GSDMD	Gasdermin D
Q0VDF9	HSPA14	Heat shock protein family A (Hsp70) member 14
P33991	MCM4	Minichromosome maintenance complex component 4
Q9UHD8	SEPTIN9	Septin 9
Q12934	BFSP1	Beaded filament structural protein 1
Q8N183	NDUFAF2	NADH:ubiquinone oxidoreductase complex assembly factor 2
Q99623	PHB2	Prohibitin 2
Q8IYL3	C1orf174	Chromosome 1 open reading frame 174
Q504U0	C4orf46	Chromosome 4 open reading frame 46
Q9Y3E7	CHMP3	Charged multivesicular body protein 3
Q9H4B4	PLK3	Polo like kinase 3
O75170	PPP6R2	Protein phosphatase 6 regulatory subunit 2
O94955	RHOBTB3	Rho related BTB domain containing 3
Q14457	BECN1	Beclin 1
Q9Y5L2	HILPDA	Hypoxia inducible lipid droplet associated
Q5U623	ATF7IP2	Activating transcription factor 7 interacting protein 2
Q9UI12	ATP6V1H	ATPase H+ transporting V1 subunit H
Q13094	LCP2	Lymphocyte cytosolic protein 2
Q9H2L4	TMEM60	Transmembrane protein 60
Q99755	PIP5K1A	Phosphatidylinositol-4-phosphate 5-kinase type 1 alpha
O75817	POP7	POP7 homolog, ribonuclease P/MRP subunit
Q13610	PWP1	PWP1 homolog, endonuclein
Q9H2P9	DPH5	Diphthamide biosynthesis 5
Q9NRD1	FBXO6	F-box protein 6
Q01415	GALK2	Galactokinase 2
Q9P298	HIGD1B	HIG1 hypoxia inducible domain family member 1B
P49848	TAF6	TATA-box binding protein associated factor 6
Q96QK8	SMIM14	Small integral membrane protein 14
O95639	CPSF4	Cleavage and polyadenylation specific factor 4
Q9NTJ5	SACM1L	SAC1 like phosphatidylinositide phosphatase
Q7L1Q6	BZW1	Basic leucine zipper and W2 domains 1
Q13153	PAK1	P21 (RAC1) activated kinase 1
Q8N128	FAM177A1	Family with sequence similarity 177 member A1
P53007	SLC25A1	Solute carrier family 25 member 1
P09972	ALDOC	Aldolase, fructose-bisphosphate C
P53004	BLVRA	Biliverdin reductase A
P41214	EIF2D	Eukaryotic translation initiation factor 2D
Q5BJH7	YIF1B	Yip1 interacting factor homolog B, membrane trafficking protein
P06127	CD5	CD5 molecule
Q8IZ83	ALDH16A1	Aldehyde dehydrogenase 16 family member A1
Q7Z5V6	PPP1R32	Protein phosphatase 1 regulatory subunit 32
Q99943	AGPAT1	1-acylglycerol-3-phosphate O-acyltransferase 1
P28066	PSMA5	Proteasome 20S subunit alpha 5
Q02127	DHODH	Dihydroorotate dehydrogenase (quinone)
P16278	GLB1	Galactosidase beta 1
Q6NUQ4	TMEM214	Transmembrane protein 214
P20338	RAB4A	RAB4A, member RAS oncogene family
Q2NL82	TSR1	TSR1 ribosome maturation factor
Q15121	PEA15	Proliferation and apoptosis adaptor protein 15
P39687	ANP32A	Acidic nuclear phosphoprotein 32 family member A
P54920	NAPA	NSF attachment protein alpha
Q8NFQ8, Q9H496	TOR1AIP2	Torsin 1A interacting protein 2
Q9Y5P6	GMPPB	GDP-mannose pyrophosphorylase B
P38117	ETFB	Electron transfer flavoprotein subunit beta
P05166	PCCB	Propionyl-CoA carboxylase subunit beta
Q9P2A4	ABI3	ABI family member 3
Q8WVQ1	CANT1	Calcium activated nucleotidase 1
Q96A46	SLC25A28	Solute carrier family 25 member 28
P53801	PTTG1IP	PTTG1 interacting protein
P21291	CSRP1	Cysteine and glycine rich protein 1
Q9NY35	CLDND1	Claudin domain containing 1
O75503	CLN5	CLN5 intracellular trafficking protein
Q9Y262	EIF3L	Eukaryotic translation initiation factor 3 subunit L
Q9H4A6	GOLPH3	Golgi phosphoprotein 3
Q9NYG2	ZDHHC3	Zinc finger DHHC-type palmitoyltransferase 3
Q9H098	FAM107B	Family with sequence similarity 107 member B
Q05086	UBE3A	Ubiquitin protein ligase E3A
Q8NEW0	SLC30A7	Solute carrier family 30 member 7
O95297	MPZL1	Myelin protein zero like 1
Q9BWG4	SSBP4	Single stranded DNA binding protein 4
P04632	CAPNS1	Calpain small subunit 1
O14545	TRAFD1	TRAF-type zinc finger domain containing 1
Q6ZVK8	NUDT18	Nudix hydrolase 18
Q13188	STK3	Serine/threonine kinase 3
P78347	GTF2I	General transcription factor IIi
Q7Z3K3	POGZ	Pogo transposable element derived with ZNF domain
P54725	RAD23A	RAD23 homolog A, nucleotide excision repair protein
Q8TCB7	METTL6	Methyltransferase 6, methylcytidine
P50454	SERPINH1	Serpin family H member 1
O15550	KDM6A	Lysine demethylase 6A
Q8N490	PNKD	PNKD metallo-beta-lactamase domain containing
P60602	ROMO1	Reactive oxygen species modulator 1
P40337	VHL	Von Hippel-Lindau tumor suppressor
P28289	TMOD1	Tropomodulin 1
Q04725	TLE2	TLE family member 2, transcriptional corepressor
P52292	KPNA2	Karyopherin subunit alpha 2
Q9H2G9	BLZF1	Basic leucine zipper nuclear factor 1
P19338	NCL	Nucleolin
Q9UMX1	SUFU	SUFU negative regulator of hedgehog signaling
Q92934	BAD	BCL2 associated agonist of cell death
P30085	CMPK1	Cytidine/uridine monophosphate kinase 1
Q9BX67	JAM3	Junctional adhesion molecule 3
Q7L8W6	DPH6	Diphthamine biosynthesis 6
Q9H3N1	TMX1	Thioredoxin related transmembrane protein 1
Q8TE82	SH3TC1	SH3 domain and tetratricopeptide repeats 1
P49753	ACOT2	Acyl-CoA thioesterase 2
Q96DR4	STARD4	StAR related lipid transfer domain containing 4
O43909	EXTL3	Exostosin like glycosyltransferase 3
Q6UX07	DHRS13	Dehydrogenase/reductase 13
Q03060	CREM	CAMP responsive element modulator
Q9NQG7	HPS4	HPS4 biogenesis of lysosomal organelles complex 3 subunit 2
O94905	ERLIN2	ER lipid raft associated 2
P16885	PLCG2	Phospholipase C gamma 2
Q7Z2E3	APTX	Aprataxin
Q02218	OGDH	Oxoglutarate dehydrogenase
P49915	GMPS	Guanine monophosphate synthase
Q15773	MLF2	Myeloid leukemia factor 2
P78383	SLC35B1	Solute carrier family 35 member B1
Q9BSH5	HDHD3	Haloacid dehalogenase like hydrolase domain containing 3
Q6NXT1	ANKRD54	Ankyrin repeat domain 54
Q9H6L4	ARMC7	Armadillo repeat containing 7
Q9HBH5	RDH14	Retinol dehydrogenase 14
Q68CQ7	GLT8D1	Glycosyltransferase 8 domain containing 1
P83436	COG7	Component of oligomeric golgi complex 7
Q9BTV6	DPH7	Diphthamide biosynthesis 7
P62487	POLR2G	RNA polymerase II subunit G
P11801	PSKH1	Protein serine kinase H1
Q3SXM5	HSDL1	Hydroxysteroid dehydrogenase like 1
Q6UX01	LMBR1L	Limb development membrane protein 1 like
O96015	DNAL4	Dynein axonemal light chain 4
Q96IJ6	GMPPA	GDP-mannose pyrophosphorylase A
P46063	RECQL	RecQ like helicase
Q14C86	GAPVD1	GTPase activating protein and VPS9 domains 1
O75840	KLF7	KLF transcription factor 7
P55347	PKNOX1	PBX/knotted 1 homeobox 1
P12814	ACTN1	Actinin alpha 1
Q9BVL2	NUP58	Nucleoporin 58
Q6VVX0	CYP2R1	Cytochrome P450 family 2 subfamily R member 1
P49863	GZMK	Granzyme K
Q96LT7	C9orf72	C9orf72-SMCR8 complex subunit
Q9UI08	EVL	Enah/Vasp-like
P26583	HMGB2	High mobility group box 2
Q13445	TMED1	Transmembrane p24 trafficking protein 1
Q14677	CLINT1	Clathrin interactor 1
Q9NUK0	MBNL3	Muscleblind like splicing regulator 3
Q99933	BAG1	BAG cochaperone 1
Q96G28	CFAP36	Cilia and flagella associated protein 36
Q8N4Q1	CHCHD4	Coiled-coil-helix-coiled-coil-helix domain containing 4
Q9C0K7	STRADB	STE20 related adaptor beta
Q9NYZ1	TVP23B	Trans-golgi network vesicle protein 23 homolog B
P25815	S100P	S100 calcium binding protein P
P45880	VDAC2	Voltage dependent anion channel 2
P00505	GOT2	Glutamic-oxaloacetic transaminase 2
Q9NPE2	NGRN	Neugrin, neurite outgrowth associated
P30040	ERP29	Endoplasmic reticulum protein 29
Q92845	KIFAP3	Kinesin associated protein 3
Q15118	PDK1	Pyruvate dehydrogenase kinase 1
Q8WV48	CCDC107	Coiled-coil domain containing 107
Q96AB3	ISOC2	Isochorismatase domain containing 2
Q6IQ49	SDE2	SDE2 telomere maintenance homolog
Q96IV0	NGLY1	N-glycanase 1
P30279	CCND2	Cyclin D2
P42679	MATK	Megakaryocyte-associated tyrosine kinase
Q9NUQ8	ABCF3	ATP binding cassette subfamily F member 3
Q07011	TNFRSF9	TNF receptor superfamily member 9
Q8IX15	HOMEZ	Homeobox and leucine zipper encoding
Q15545	TAF7	TATA-box binding protein associated factor 7
Q8TDM0	BCAS4	Breast carcinoma amplified sequence 4
P05455	SSB	Small RNA binding exonuclease protection factor La
Q9H6Y2	WDR55	WD repeat domain 55
P34972	CNR2	Cannabinoid receptor 2
Q9UBZ4	APEX2	Apurinic/apyrimidinic endodeoxyribonuclease 2
Q96CD0	FBXL8	F-box and leucine rich repeat protein 8
Q86UV5	USP48	Ubiquitin specific peptidase 48
P49356	FNTB	Farnesyltransferase, CAAX box, beta
Q9NVZ3	NECAP2	NECAP endocytosis associated 2
Q9BW72	HIGD2A	HIG1 hypoxia inducible domain family member 2A
P33552	CKS2	CDC28 protein kinase regulatory subunit 2
Q8WU43	C2orf15	Chromosome 2 open reading frame 15
O43900	PRICKLE3	Prickle planar cell polarity protein 3
P0DMV8	HSPA1A	Heat shock protein family A (Hsp70) member 1A
Q9NQX5	NPDC1	Neural proliferation, differentiation and control 1
Q9BQA5	HINFP	Histone H4 transcription factor
P34932	HSPA4	Heat shock protein family A (Hsp70) member 4
Q8IYB5	SMAP1	Small ArfGAP 1
Q9UNL2	SSR3	Signal sequence receptor subunit 3
O60941	DTNB	Dystrobrevin beta
Q9BV68	RNF126	Ring finger protein 126
O60784	TOM1	Target of myb1 membrane trafficking protein
Q14142	TRIM14	Tripartite motif containing 14
Q8N300	SVBP	Small vasohibin binding protein
P61803	DAD1	Defender against cell death 1
Q9Y6F1	PARP3	Poly(ADP-ribose) polymerase family member 3
Q5TEJ8	THEMIS2	Thymocyte selection associated family member 2
P49720	PSMB3	Proteasome 20S subunit beta 3
	SDF4	Stromal cell derived factor 4
Q86U70	LDB1	LIM domain binding 1
Q9NQC8	IFT46	Intraflagellar transport 46
Q9NZ43	USE1	Unconventional SNARE in the ER 1
Q9UNI1	CELA1	Chymotrypsin like elastase 1
P16220	CREB1	CAMP responsive element binding protein 1
Q96CM8	ACSF2	Acyl-CoA synthetase family member 2
Q9Y5M8	SRPRB	SRP receptor subunit beta
P08047	SP1	Sp1 transcription factor
Q9UJW0	DCTN4	Dynactin subunit 4
Q12905	ILF2	Interleukin enhancer binding factor 2
P11216	PYGB	Glycogen phosphorylase B
Q14166	TTLL12	Tubulin tyrosine ligase like 12
Q6ZPD9	DPY19L3	Dpy-19 like C-mannosyltransferase 3
Q13601	KRR1	KRR1 small subunit processome component homolog
Q7Z614	SNX20	Sorting nexin 20
Q15438	CYTH1	Cytohesin 1
P29144	TPP2	Tripeptidyl peptidase 2
O95258	SLC25A14	Solute carrier family 25 member 14
Q9H6R6	ZDHHC6	Zinc finger DHHC-type palmitoyltransferase 6
Q8ND56	LSM14A	LSM14A mRNA processing body assembly factor
P61077	UBE2D3	Ubiquitin conjugating enzyme E2 D3
Q7L775	EPM2AIP1	EPM2A interacting protein 1
Q8IWZ6	BBS7	Bardet-Biedl syndrome 7
Q7Z7N9	TMEM179B	Transmembrane protein 179B
Q9Y5W9	SNX11	Sorting nexin 11
Q13615	MTMR3	Myotubularin related protein 3
Q96H96	COQ2	Coenzyme Q2, polyprenyltransferase
Q6UWU4	C6orf89	Chromosome 6 open reading frame 89
P54274	TERF1	Telomeric repeat binding factor 1
A2RU14	TMEM218	Transmembrane protein 218
O43513	MED7	Mediator complex subunit 7
Q9Y255	PRELID1	PRELI domain containing 1
Q13084	MRPL28	Mitochondrial ribosomal protein L28
Q8TEL6	TRPC4AP	Transient receptor potential cation channel subfamily C member 4 associated protein
P42224	STAT1	Signal transducer and activator of transcription 1
Q8IYE0	CCDC146	Coiled-coil domain containing 146
Q6P9H5	GIMAP6	GTPase, IMAP family member 6
P15104	GLUL	Glutamate-ammonia ligase
Q9Y234	LIPT1	Lipoyltransferase 1
Q6ZMS7	ZNF783	Zinc finger protein 783
P12955	PEPD	Peptidase D
Q01196	RUNX1	RUNX family transcription factor 1
Q96S66	CLCC1	Chloride channel CLIC like 1
Q8NDC4	MORN4	MORN repeat containing 4
Q8WTW4	NPRL2	NPR2 like, GATOR1 complex subunit
P35249	RFC4	Replication factor C subunit 4
Q9BY32	ITPA	Inosine triphosphatase
O75386	TULP3	TUB like protein 3
Q8N9A8	CNEP1R1	CTD nuclear envelope phosphatase 1 regulatory subunit 1
Q92733	PRCC	Proline rich mitotic checkpoint control factor
O60830	TIMM17B	Translocase of inner mitochondrial membrane 17B
P11309	PIM1	Pim-1 proto-oncogene, serine/threonine kinase
P13236	CCL4	C-C motif chemokine ligand 4
Q9UBQ7	GRHPR	Glyoxylate and hydroxypyruvate reductase
Q96DV4	MRPL38	Mitochondrial ribosomal protein L38
P49642	PRIM1	DNA primase subunit 1
Q96GF1	RNF185	Ring finger protein 185
Q86Y82	STX12	Syntaxin 12
Q9Y2Z4	YARS2	Tyrosyl-tRNA synthetase 2
Q9Y225	RNF24	Ring finger protein 24
Q8N2F6	ARMC10	Armadillo repeat containing 10
Q14353	GAMT	Guanidinoacetate N-methyltransferase
Q96CN9	GCC1	GRIP and coiled-coil domain containing 1
Q12962	TAF10	TATA-box binding protein associated factor 10
Q9UDW1	UQCR10	Ubiquinol-cytochrome c reductase, complex III subunit X
Q96LJ7	DHRS1	Dehydrogenase/reductase 1
Q9HBX8	LGR6	Leucine rich repeat containing G protein-coupled receptor 6
Q05048	CSTF1	Cleavage stimulation factor subunit 1
Q9ULM6	CNOT6	CCR4-NOT transcription complex subunit 6
Q9NVC3	SLC38A7	Solute carrier family 38 member 7
P61289	PSME3	Proteasome activator subunit 3
Q9Y2W2	WBP11	WW domain binding protein 11
P21281	ATP6V1B2	ATPase H+ transporting V1 subunit B2
P09661	SNRPA1	Small nuclear ribonucleoprotein polypeptide A'
P55084	HADHB	Hydroxyacyl-CoA dehydrogenase trifunctional multienzyme complex subunit beta
Q13506	NAB1	NGFI-A binding protein 1
Q9Y4C2	TCAF1	TRPM8 channel associated factor 1
Q8N680	ZBTB2	Zinc finger and BTB domain containing 2
Q07960	ARHGAP1	Rho GTPase activating protein 1
Q13951	CBFB	Core-binding factor subunit beta
Q9UNH7	SNX6	Sorting nexin 6
P49721	PSMB2	Proteasome 20S subunit beta 2
P20839	IMPDH1	Inosine monophosphate dehydrogenase 1
Q8N3X1	FNBP4	Formin binding protein 4
P17036	ZNF3	Zinc finger protein 3
P14061	HSD17B1	Hydroxysteroid 17-beta dehydrogenase 1
P49748	ACADVL	Acyl-CoA dehydrogenase very long chain
Q16656	NRF1	Nuclear respiratory factor 1
P06746	POLB	DNA polymerase beta
O95727	CRTAM	Cytotoxic and regulatory T cell molecule
Q9BV57	ADI1	Acireductone dioxygenase 1
Q9BUE6	ISCA1	Iron-sulfur cluster assembly 1
P63279	UBE2I	Ubiquitin conjugating enzyme E2 I
O60256	PRPSAP2	Phosphoribosyl pyrophosphate synthetase associated protein 2
O15121	DEGS1	Delta 4-desaturase, sphingolipid 1
Q9P0T4	ZNF581	Zinc finger protein 581
Q9Y678	COPG1	COPI coat complex subunit gamma 1
P31785	IL2RG	Interleukin 2 receptor subunit gamma
P60484	PTEN	Phosphatase and tensin homolog
Q8N6F7	GCSAM	Germinal center associated signaling and motility
Q5T4F4	ZFYVE27	Zinc finger FYVE-type containing 27
Q96GN5	CDCA7L	Cell division cycle associated 7 like
P53701	HCCS	Holocytochrome c synthase
Q99828	CIB1	Calcium and integrin binding 1
Q7Z4H9	FAM220A	Family with sequence similarity 220 member A
P86790	CCZ1B	CCZ1 homolog B, vacuolar protein trafficking and biogenesis associated
Q9NXX6	NSMCE4A	NSE4 homolog A, SMC5-SMC6 complex component
Q9Y263	PLAA	Phospholipase A2 activating protein
Q9UKT7	FBXL3	F-box and leucine rich repeat protein 3
O95456	PSMG1	Proteasome assembly chaperone 1
Q9Y3E5	PTRH2	Peptidyl-tRNA hydrolase 2
Q6Q0C0	TRAF7	TNF receptor associated factor 7
Q8IWT0	ZBTB8OS	Zinc finger and BTB domain containing 8 opposite strand
P49006	MARCKSL1	MARCKS like 1
P40763	STAT3	Signal transducer and activator of transcription 3
Q96HA4	C1orf159	Chromosome 1 open reading frame 159
Q8TF30	WHAMM	WASP homolog associated with actin, golgi membranes and microtubules
Q9BUD6	SPON2	Spondin 2
Q93086	P2RX5	Purinergic receptor P2X 5
Q96ND0	FAM210A	Family with sequence similarity 210 member A
O43837	IDH3B	Isocitrate dehydrogenase (NAD(+)) 3 non-catalytic subunit beta
Q9NPB8	GPCPD1	Glycerophosphocholine phosphodiesterase 1
P42771, Q8N726	CDKN2A	Cyclin dependent kinase inhibitor 2A
O43181	NDUFS4	NADH:ubiquinone oxidoreductase subunit S4
P62873	GNB1	G protein subunit beta 1
O75569	PRKRA	Protein activator of interferon induced protein kinase EIF2AK2
Q3KRA6	C2orf76	Chromosome 2 open reading frame 76
Q8IWV8	UBR2	Ubiquitin protein ligase E3 component n-recognin 2
Q8TAC2	JOSD2	Josephin domain containing 2
Q8IUZ5	PHYKPL	5-phosphohydroxy-L-lysine phospho-lyase
Q16512	PKN1	Protein kinase N1
O95273	CCNDBP1	Cyclin D1 binding protein 1
Q8TEA8	DTD1	D-aminoacyl-tRNA deacylase 1
Q9NRA8	EIF4ENIF1	Eukaryotic translation initiation factor 4E nuclear import factor 1
Q9NYS7	WSB2	WD repeat and SOCS box containing 2
Q495W5	FUT11	Fucosyltransferase 11
Q9NXK8	FBXL12	F-box and leucine rich repeat protein 12
Q96RK4	BBS4	Bardet-Biedl syndrome 4
Q9NTG7	SIRT3	Sirtuin 3
Q7Z6K1	THAP5	THAP domain containing 5
Q96LT6	C1orf74	Chromosome 1 open reading frame 74
P60059	SEC61G	SEC61 translocon subunit gamma
P05165	PCCA	Propionyl-CoA carboxylase subunit alpha
Q9Y287	ITM2B	Integral membrane protein 2B
Q8NBJ7	SUMF2	Sulfatase modifying factor 2
Q9NXA8	SIRT5	Sirtuin 5
O95406	CNIH1	Cornichon family AMPA receptor auxiliary protein 1
Q9H4M3	FBXO44	F-box protein 44
Q96TC7	RMDN3	Regulator of microtubule dynamics 3
Q8IYN2	TCEAL8	Transcription elongation factor A like 8
O94973	AP2A2	Adaptor related protein complex 2 subunit alpha 2
P40692	MLH1	MutL homolog 1
Q9NVH2	INTS7	Integrator complex subunit 7
Q96T49	PPP1R16B	Protein phosphatase 1 regulatory subunit 16B
Q00325	SLC25A3	Solute carrier family 25 member 3
O60637	TSPAN3	Tetraspanin 3
Q9BQ75	CMSS1	Cms1 ribosomal small subunit homolog
Q9NX70	MED29	Mediator complex subunit 29
Q13614	MTMR2	Myotubularin related protein 2
O43708	GSTZ1	Glutathione S-transferase zeta 1
O43291	SPINT2	Serine peptidase inhibitor, Kunitz type 2
Q96M27	PRRC1	Proline rich coiled-coil 1
P51684	CCR6	C-C motif chemokine receptor 6
Q53H82	LACTB2	Lactamase beta 2
P19404	NDUFV2	NADH:ubiquinone oxidoreductase core subunit V2
Q9BU70	TRMO	TRNA methyltransferase O
Q01433	AMPD2	Adenosine monophosphate deaminase 2
Q9Y3B9	RRP15	Ribosomal RNA processing 15 homolog
Q8IY31	IFT20	Intraflagellar transport 20
Q969R8	ITFG2	Integrin alpha FG-GAP repeat containing 2
Q96PU8	QKI	QKI, KH domain containing RNA binding
Q9NPC3	CCNB1IP1	Cyclin B1 interacting protein 1
Q9H2X8	IFI27L2	Interferon alpha inducible protein 27 like 2
Q6UWY0	ARSK	Arylsulfatase family member K
Q9NVH1	DNAJC11	DnaJ heat shock protein family (Hsp40) member C11
Q9Y6K1	DNMT3A	DNA methyltransferase 3 alpha
O00391	QSOX1	Quiescin sulfhydryl oxidase 1
Q9UEU0	VTI1B	Vesicle transport through interaction with t-SNAREs 1B
Q9BVV7	TIMM21	Translocase of inner mitochondrial membrane 21
Q9BVJ7	DUSP23	Dual specificity phosphatase 23
Q13162	PRDX4	Peroxiredoxin 4
Q8TAQ2	SMARCC2	SWI/SNF related, matrix associated, actin dependent regulator of chromatin subfamily c member 2
Q02809	PLOD1	Procollagen-lysine,2-oxoglutarate 5-dioxygenase 1
P15153	RAC2	Rac family small GTPase 2
Q96HU1	SGSM3	Small G protein signaling modulator 3
Q8WWP7	GIMAP1	GTPase, IMAP family member 1
P55851	UCP2	Uncoupling protein 2
O43464	HTRA2	HtrA serine peptidase 2
Q9UBN7	HDAC6	Histone deacetylase 6
Q15061	WDR43	WD repeat domain 43
Q96A54	ADIPOR1	Adiponectin receptor 1
Q6P1S2	C3orf33	Chromosome 3 open reading frame 33
P17050	NAGA	Alpha-N-acetylgalactosaminidase
O94889	KLHL18	Kelch like family member 18
Q15397	PUM3	Pumilio RNA binding family member 3
O95751	LDOC1	LDOC1 regulator of NFKB signaling
Q8WY98	TMEM234	Transmembrane protein 234
Q6UXB8	PI16	Peptidase inhibitor 16
Q96F44	TRIM11	Tripartite motif containing 11
P48059	LIMS1	LIM zinc finger domain containing 1
Q9P1W8	SIRPG	Signal regulatory protein gamma
P21964	COMT	Catechol-O-methyltransferase
P10599	TXN	Thioredoxin
O00273	DFFA	DNA fragmentation factor subunit alpha
O75394	MRPL33	Mitochondrial ribosomal protein L33
Q96A56	TP53INP1	Tumor protein p53 inducible nuclear protein 1
P98194	ATP2C1	ATPase secretory pathway Ca2+ transporting 1
P30154	PPP2R1B	Protein phosphatase 2 scaffold subunit Abeta
P12074	COX6A1	Cytochrome c oxidase subunit 6A1
Q53GS9	USP39	Ubiquitin specific peptidase 39
Q15782	CHI3L2	Chitinase 3 like 2
Q96AP0	ACD	ACD shelterin complex subunit and telomerase recruitment factor
P17655	CAPN2	Calpain 2
O75534	CSDE1	Cold shock domain containing E1
P35244	RPA3	Replication protein A3
Q8ND76	CCNY	Cyclin Y
Q8NBM4	UBAC2	UBA domain containing 2
P83916	CBX1	Chromobox 1
P62333	PSMC6	Proteasome 26S subunit, ATPase 6
P47985	UQCRFS1	Ubiquinol-cytochrome c reductase, Rieske iron-sulfur polypeptide 1
P14316	IRF2	Interferon regulatory factor 2
Q9UEW8	STK39	Serine/threonine kinase 39
Q9BSJ8	ESYT1	Extended synaptotagmin 1
P08559	PDHA1	Pyruvate dehydrogenase E1 subunit alpha 1
Q9UHJ9	PGAP2	Post-GPI attachment to proteins 2
P24666	ACP1	Acid phosphatase 1
P62079	TSPAN5	Tetraspanin 5
Q8N543	OGFOD1	2-oxoglutarate and iron dependent oxygenase domain containing 1
P20393	NR1D1	Nuclear receptor subfamily 1 group D member 1
P42575	CASP2	Caspase 2
Q8N357	SLC35F6	Solute carrier family 35 member F6
Q96AB6	NTAN1	N-terminal asparagine amidase
Q13442	PDAP1	PDGFA associated protein 1
P29372	MPG	N-methylpurine DNA glycosylase
O43236	SEPTIN4	Septin 4
P45983	MAPK8	Mitogen-activated protein kinase 8
Q9GZT3	SLIRP	SRA stem-loop interacting RNA binding protein
Q9H1A3	METTL9	Methyltransferase like 9
Q9BYD6	MRPL1	Mitochondrial ribosomal protein L1
P57738	TCTA	T cell leukemia translocation altered
Q96DT6	ATG4C	Autophagy related 4C cysteine peptidase
Q8NI38	NFKBID	NFKB inhibitor delta
O15484	CAPN5	Calpain 5
Q96N46	TTC14	Tetratricopeptide repeat domain 14
P61086	UBE2K	Ubiquitin conjugating enzyme E2 K
Q8TAK5	GABPB2	GA binding protein transcription factor subunit beta 2
O43615	TIMM44	Translocase of inner mitochondrial membrane 44
Q09028	RBBP4	RB binding protein 4, chromatin remodeling factor
Q96BM9	ARL8A	ADP ribosylation factor like GTPase 8A
Q9UHQ9	CYB5R1	Cytochrome b5 reductase 1
Q8NBJ5	COLGALT1	Collagen beta(1-O)galactosyltransferase 1
P49321	NASP	Nuclear autoantigenic sperm protein
Q86W33	TPRA1	Transmembrane protein adipocyte associated 1
Q9HAD4	WDR41	WD repeat domain 41
Q9Y6E0	STK24	Serine/threonine kinase 24
Q13158	FADD	Fas associated via death domain
Q5VIR6	VPS53	VPS53 subunit of GARP complex
P52564	MAP2K6	Mitogen-activated protein kinase kinase 6
Q15750	TAB1	TGF-beta activated kinase 1 (MAP3K7) binding protein 1
P11169	SLC2A3	Solute carrier family 2 member 3
Q9UM21	MGAT4A	Alpha-1,3-mannosyl-glycoprotein 4-beta-N-acetylglucosaminyltransferase A
O75880	SCO1	Synthesis of cytochrome C oxidase 1
Q14202	ZMYM3	Zinc finger MYM-type containing 3
Q13795	ARFRP1	ADP ribosylation factor related protein 1
O00743	PPP6C	Protein phosphatase 6 catalytic subunit
P08238	HSP90AB1	Heat shock protein 90 alpha family class B member 1
Q15800	MSMO1	Methylsterol monooxygenase 1
O15145	ARPC3	Actin related protein 2/3 complex subunit 3
Q9Y3C4	TPRKB	TP53RK binding protein
Q16850	CYP51A1	Cytochrome P450 family 51 subfamily A member 1
Q02790	FKBP4	FKBP prolyl isomerase 4
P14649	MYL6B	Myosin light chain 6B
Q9HD26	GOPC	Golgi associated PDZ and coiled-coil motif containing
P46100	ATRX	ATRX chromatin remodeler
Q9UNA4	POLI	DNA polymerase iota
P20339	RAB5A	RAB5A, member RAS oncogene family
Q9H6Q3	SLA2	Src like adaptor 2
P59665	DEFA1	Defensin alpha 1
P07602	PSAP	Prosaposin
Q9P2S6	ANKMY1	Ankyrin repeat and MYND domain containing 1
Q96M11	HYLS1	HYLS1 centriolar and ciliogenesis associated
O43639	NCK2	NCK adaptor protein 2
Q9UBS8	RNF14	Ring finger protein 14
Q9HA47	UCK1	Uridine-cytidine kinase 1
Q96G04	EEF2KMT	Eukaryotic elongation factor 2 lysine methyltransferase
Q9NYK5	MRPL39	Mitochondrial ribosomal protein L39
O95149	SNUPN	Snurportin 1
O15067	PFAS	Phosphoribosylformylglycinamidine synthase
Q15067	ACOX1	Acyl-CoA oxidase 1
P46736	BRCC3	BRCA1/BRCA2-containing complex subunit 3
Q96RS0	TGS1	Trimethylguanosine synthase 1
P43234	CTSO	Cathepsin O
Q8WUF8	FAM172A	Family with sequence similarity 172 member A
Q9P000	COMMD9	COMM domain containing 9
Q6IPR3	TYW3	TRNA-yW synthesizing protein 3 homolog
Q8IYD1	GSPT2	G1 to S phase transition 2
Q99614	TTC1	Tetratricopeptide repeat domain 1
Q9H773	DCTPP1	DCTP pyrophosphatase 1
Q12846	STX4	Syntaxin 4
Q9BSR8	YIPF4	Yip1 domain family member 4
Q9NVP2	ASF1B	Anti-silencing function 1B histone chaperone
Q9Y646	CPQ	Carboxypeptidase Q
Q9BR61	ACBD6	Acyl-CoA binding domain containing 6
Q9UF11	PLEKHB1	Pleckstrin homology domain containing B1
Q96FW1	OTUB1	OTU deubiquitinase, ubiquitin aldehyde binding 1
Q96EC8	YIPF6	Yip1 domain family member 6
Q9Y2S2	CRYL1	Crystallin lambda 1
P15170	GSPT1	G1 to S phase transition 1
Q09161	NCBP1	Nuclear cap binding protein subunit 1
Q9NZJ9	NUDT4	Nudix hydrolase 4
Q8WVE7	TMEM170A	Transmembrane protein 170A
O60870	KIN	Kin17 DNA and RNA binding protein
O95372	LYPLA2	Lysophospholipase 2
Q8TCD6	PHOSPHO2	Phosphatase, orphan 2
Q8N2K1	UBE2J2	Ubiquitin conjugating enzyme E2 J2
Q969K4	ABTB1	Ankyrin repeat and BTB domain containing 1
P23528	CFL1	Cofilin 1
Q96D46	NMD3	NMD3 ribosome export adaptor
P49754	VPS41	VPS41 subunit of HOPS complex
Q6NYC1	JMJD6	Jumonji domain containing 6, arginine demethylase and lysine hydroxylase
Q7Z5U6	WDR53	WD repeat domain 53
P18848	ATF4	Activating transcription factor 4
O14817	TSPAN4	Tetraspanin 4
Q9BRN9	TM2D3	TM2 domain containing 3
[truncated: 5,389 more rows]
